# Supplementary material for: Taxonomic revision of the Pheidole sikorae species group (Hymenoptera, Formicidae) from Madagascar
Source: Zookeys. 2020 Jul 15;949:1–185. doi: 10.3897/zookeys.949.51269 (PMC7381721; doi:10.3897/zookeys.949.51269)
Supplement: XML Treatment for Pheidole anomala [file zookeys.949.51269-treatment5.xml]

<!DOCTYPE tp:taxon-treatment
  PUBLIC "-//TaxonX//DTD Taxonomic Treatment Publishing DTD v0 20100105//EN" "tax-treatment-NSO.dtd">
<tp:taxon-treatment xmlns:tp="http://www.plazi.org/taxpub"><tp:treatment-meta><kwd-group><label>Taxon classification</label><kwd><named-content xmlns:xlink="http://www.w3.org/1999/xlink" content-type="kingdom">Animalia</named-content></kwd></kwd-group><mixed-citation publication-type="journal"><person-group><name><surname>Salata</surname><given-names>Sebastian</given-names></name><name><surname>Fisher</surname><given-names>Brian L.</given-names></name></person-group><article-title>Taxonomic revision of the <italic><tp:taxon-name><tp:taxon-name-part taxon-name-part-type="genus" reg="Pheidole">Pheidole</tp:taxon-name-part> <tp:taxon-name-part taxon-name-part-type="species" reg="sikorae">sikorae</tp:taxon-name-part></tp:taxon-name></italic> species group (<tp:taxon-name><tp:taxon-name-part taxon-name-part-type="order">Hymenoptera</tp:taxon-name-part></tp:taxon-name>, <tp:taxon-name><tp:taxon-name-part taxon-name-part-type="family">Formicidae</tp:taxon-name-part></tp:taxon-name>) from Madagascar</article-title><source>Zookeys</source><day>15</day><month>7</month><year>2020</year><volume>949</volume><fpage>1</fpage><lpage>185</lpage><pub-id pub-id-type="doi">10.3897/zookeys.949.51269</pub-id></mixed-citation></tp:treatment-meta><tp:nomenclature><tp:taxon-name><object-id xmlns:xlink="http://www.w3.org/1999/xlink" content-type="arpha" xlink:type="simple">475FAEB4-E99A-5A22-A5DF-46D3D21DE39B</object-id>
              <tp:taxon-name-part taxon-name-part-type="genus" reg="Pheidole">Pheidole</tp:taxon-name-part>
              <tp:taxon-name-part taxon-name-part-type="species" reg="anomala">anomala</tp:taxon-name-part>
              <object-id xmlns:xlink="http://www.w3.org/1999/xlink" content-type="zoobank" xlink:type="simple">http://zoobank.org/7E2C359F-AA66-43D9-A591-8D5B8D2C788F</object-id>
            </tp:taxon-name><tp:taxon-status xmlns:xlink="http://www.w3.org/1999/xlink" xlink:type="simple">sp. nov.</tp:taxon-status><xref ref-type="fig" rid="F23">Figs 23A–F</xref><xref ref-type="fig" rid="F63">, 63E</xref><xref ref-type="fig" rid="F65">, 65E</xref></tp:nomenclature><tp:treatment-sec sec-type="type material" id="SECID0ECNBK"><title>Type material.</title><p><bold><italic>Holotype.</italic></bold> Madagascar. • 1 major worker; Antsiranana; Parc National Montagne d’Ambre, Mahasarika; <named-content xmlns:xlink="http://www.w3.org/1999/xlink" content-type="dwc:verbatimCoordinates" xlink:type="simple"><named-content content-type="geo-json" specific-use="{&#34;type&#34;:&#34;Point&#34;,&#34;coordinates&#34;:[49.176620,-12.531760]}" id="NCID0EQNBK" xlink:type="simple">-12.53176, 49.17662</named-content></named-content>; alt. 1135 m; 17 Nov 2007; B. L. Fisher et al. leg.; montane rainforest, ex rotten log; BLF18461; <ext-link xmlns:xlink="http://www.w3.org/1999/xlink" xlink:type="simple" ext-link-type="uri" xlink:href="http://data.antweb.org/specimen/CASENT0134498">CASENT0134498</ext-link> (<named-content xmlns:xlink="http://www.w3.org/1999/xlink" content-type="dwc:institutional_code" xlink:type="simple">CASC</named-content>). <bold><italic>Paratype.</italic></bold> • 1w.; same data as for holotype, <ext-link xmlns:xlink="http://www.w3.org/1999/xlink" xlink:type="simple" ext-link-type="uri" xlink:href="http://data.antweb.org/specimen/CASENT0235124">CASENT0235124</ext-link> (<named-content xmlns:xlink="http://www.w3.org/1999/xlink" content-type="dwc:institutional_code" xlink:type="simple">CASC</named-content>).</p><fig id="F23" position="float" orientation="portrait"><object-id xmlns:xlink="http://www.w3.org/1999/xlink" content-type="doi" xlink:type="simple">10.3897/zookeys.949.51269.figure23</object-id><object-id xmlns:xlink="http://www.w3.org/1999/xlink" content-type="arpha" xlink:type="simple">E91FE8D0-4398-5C0A-8AE6-E35AC7D72AB6</object-id><label>Figure 23.</label><caption><p><italic><tp:taxon-name><tp:taxon-name-part taxon-name-part-type="genus" reg="Pheidole">Pheidole</tp:taxon-name-part> <tp:taxon-name-part taxon-name-part-type="species" reg="anomala">anomala</tp:taxon-name-part></tp:taxon-name></italic> sp. nov., full-face view (<bold>A</bold>), profile (<bold>C</bold>), and dorsal view (<bold>E</bold>) of paratype minor worker (<ext-link xmlns:xlink="http://www.w3.org/1999/xlink" xlink:type="simple" ext-link-type="uri" xlink:href="http://data.antweb.org/specimen/CASENT0235124">CASENT0235124</ext-link>) and full-face view (<bold>B</bold>), profile (<bold>D</bold>), and dorsal view (<bold>F</bold>) of holotype major worker (<ext-link xmlns:xlink="http://www.w3.org/1999/xlink" xlink:type="simple" ext-link-type="uri" xlink:href="http://data.antweb.org/specimen/CASENT0134498">CASENT0134498</ext-link>).</p></caption><graphic xmlns:xlink="http://www.w3.org/1999/xlink" xlink:href="zookeys-949-001-g023.jpg" position="float" orientation="portrait" xlink:type="simple" id="oo_432192.jpg"><uri content-type="original_file" xlink:type="simple">https://binary.pensoft.net/fig/432192</uri></graphic></fig></tp:treatment-sec><tp:treatment-sec sec-type="diagnosis" id="SECID0E1PBK"><title>Diagnosis.</title><p>Moderately large species. <bold><italic>Major workers.</italic></bold> Head in full-face view sub-oval and slightly widening posteriorly, with anterior and posterior sides slightly convex, in lateral view sub-oval; ventral and dorsal faces convex; sides of the head with dense, long, suberect to erect pilosity; medial part of frons with irregular and dense rugae, interspaces distinctly rugulate; occipital lobes, and area posterolateral from eyes without smooth notches; scape, when laid back, exceeding the midlength of head by one-fifth of its length; inner hypostomal teeth distinct, large, closely spaced, triangular, with rounded apex directed inward; outer hypostomal teeth lobe-like, wider than and approximately as high as inner teeth; inner and outer hypostomal teeth closely spaced and not connected by concavity; mesosoma rugofoveolate; gaster smooth; body ferruginous. <bold><italic>Minor workers.</italic></bold> Head foveolate; vertex with a few arcing, sparse, and moderately thick rugae; scape, when laid back, exceeding the posterior head margin by one-third of its length; promesonotum very low and moderately long; promesonotal groove absent; propodeal spines small, triangular; mesosoma foveolate; body yellow.</p></tp:treatment-sec><tp:treatment-sec sec-type="description" id="SECID0EGQBK"><title>Description.</title><p><bold>Major workers.</bold> Measurements (<italic>N</italic> = 1): <abbrev xmlns:xlink="http://www.w3.org/1999/xlink" xlink:title="maximum distance from the midpoint of the anterior clypeal margin to the midpoint of the posterior margin of the head" id="ABBRID0EQQBK" xlink:type="simple">HL</abbrev>: 1.42; <abbrev xmlns:xlink="http://www.w3.org/1999/xlink" xlink:title="head width" id="ABBRID0EUQBK" xlink:type="simple">HW</abbrev>: 1.37; <abbrev xmlns:xlink="http://www.w3.org/1999/xlink" xlink:title="scape length" id="ABBRID0EYQBK" xlink:type="simple">SL</abbrev>: 0.87; <abbrev xmlns:xlink="http://www.w3.org/1999/xlink" xlink:title="eye length" id="ABBRID0E3QBK" xlink:type="simple">EL</abbrev>: 0.18; <abbrev xmlns:xlink="http://www.w3.org/1999/xlink" xlink:title="mesosoma length (Weber’s length)" id="ABBRID0EARBK" xlink:type="simple">WL</abbrev>: 1.25; <abbrev xmlns:xlink="http://www.w3.org/1999/xlink" xlink:title="propodeal spine length" id="ABBRID0EERBK" xlink:type="simple">PSL</abbrev>: 0.21; <abbrev xmlns:xlink="http://www.w3.org/1999/xlink" xlink:title="metatibia length" id="ABBRID0EIRBK" xlink:type="simple">MTL</abbrev>: 0.87; <abbrev xmlns:xlink="http://www.w3.org/1999/xlink" xlink:title="pronotum width" id="ABBRID0EMRBK" xlink:type="simple">PNW</abbrev>: 0.57; <abbrev xmlns:xlink="http://www.w3.org/1999/xlink" xlink:title="petiole width" id="ABBRID0EQRBK" xlink:type="simple">PTW</abbrev>: 0.16; <abbrev xmlns:xlink="http://www.w3.org/1999/xlink" xlink:title="postpetiole width" id="ABBRID0EURBK" xlink:type="simple">PPW</abbrev>: 0.34; <abbrev xmlns:xlink="http://www.w3.org/1999/xlink" xlink:title="cephalic index" id="ABBRID0EYRBK" xlink:type="simple">CI</abbrev>: 103.0; <abbrev xmlns:xlink="http://www.w3.org/1999/xlink" xlink:title="scape index" id="ABBRID0E3RBK" xlink:type="simple">SI</abbrev>: 63.2; <abbrev xmlns:xlink="http://www.w3.org/1999/xlink" xlink:title="propodeal spine index" id="ABBRID0EASBK" xlink:type="simple">PSLI</abbrev>: 14.8; <abbrev xmlns:xlink="http://www.w3.org/1999/xlink" xlink:title="postpetiole width index" id="ABBRID0EESBK" xlink:type="simple">PPI</abbrev>: 47.8; <abbrev xmlns:xlink="http://www.w3.org/1999/xlink" xlink:title="pronotum index" id="ABBRID0EISBK" xlink:type="simple">PNI</abbrev>: 41.6; <abbrev xmlns:xlink="http://www.w3.org/1999/xlink" xlink:title="tibia index" id="ABBRID0EMSBK" xlink:type="simple">MTI</abbrev>: 63.2.</p><p><bold><italic>Head.</italic></bold> In full-face sub-oval, widening posteriorly, with anterior and posterior sides convex (Fig. <xref ref-type="fig" rid="F23">23B</xref>). In lateral view sub-oval; ventral and dorsal faces convex; inner hypostomal teeth visible. Sides of the head with dense, long, suberect to erect pilosity; whole head with dense, long, decumbent to erect pilosity. Frons with thick, irregular, and dense rugae, interspaces distinctly rugulate. Occipital lobes with slightly thinner, dense, and irregular rugae and rugulate interspaces. Area posterolateral from eyes with dense rugoreticulae. Gena with relatively sparse and thick, longitudinal rugae with distinctly rugofoveolate interspaces. Centre of clypeus with sparse foveolae and shiny, lateral sides with indistinct rugulae; median notch present, moderately wide, and shallow; median longitudinal carina present; lateral longitudinal carinae absent. Scape, when laid back, exceeding the midlength of head by one-fifth of its length; pilosity subdecumbent to erect (Fig. <xref ref-type="fig" rid="F23">23B, D</xref>). Inner hypostomal teeth distinct, large, closely spaced, triangular, with rounded apex directed inward; outer hypostomal teeth lobe-like, wider than and approximately as high as inner teeth; inner and outer hypostomal teeth closely spaced and not connected by concavity (Fig. <xref ref-type="fig" rid="F63">63E</xref>). <bold><italic>Mesosoma.</italic></bold> In lateral view, promesonotum short, angular, and moderately low, posterior mesonotum moderately steep, mesonotal process indistinct, tubercle-like; promesonotal groove absent; metanotal groove absent; propodeal spines moderate, with wide base and acute apex; humeral area produced (Fig. <xref ref-type="fig" rid="F23">23D</xref>). Surface shiny and rugofoveolate. Pilosity moderately dense, long, and erect (Fig. <xref ref-type="fig" rid="F23">23D, F</xref>). <bold><italic>Petiole.</italic></bold> Shiny with dense foveolae; node finely foveolate, triangular, with rounded and thick apex, in rear view node dorsoventrally slightly convex; pilosity moderately sparse and erect (Fig. <xref ref-type="fig" rid="F23">23D, F</xref>). <bold><italic>Postpetiole.</italic></bold> Shiny and foveolate; dorsum with reduced sculpture and smooth notch; in dorsal view oval, lateral margins medially with two dentate projections; pilosity long, moderately sparse, and erect (Fig. <xref ref-type="fig" rid="F23">23D, F</xref>). <bold><italic>Gaster.</italic></bold> Shiny and smooth; pilosity moderately dense, long, and erect (Fig. D, F). <bold><italic>Colour.</italic></bold> Ferruginous with yellowish legs (Fig. <xref ref-type="fig" rid="F23">23D, F</xref>).</p><p><bold>Minor workers.</bold> Measurements (<italic>N</italic> = 1): <abbrev xmlns:xlink="http://www.w3.org/1999/xlink" xlink:title="maximum distance from the midpoint of the anterior clypeal margin to the midpoint of the posterior margin of the head" id="ABBRID0EMUBK" xlink:type="simple">HL</abbrev>: 0.66; <abbrev xmlns:xlink="http://www.w3.org/1999/xlink" xlink:title="head width" id="ABBRID0EQUBK" xlink:type="simple">HW</abbrev>: 0.52; <abbrev xmlns:xlink="http://www.w3.org/1999/xlink" xlink:title="scape length" id="ABBRID0EUUBK" xlink:type="simple">SL</abbrev>: 0.82; <abbrev xmlns:xlink="http://www.w3.org/1999/xlink" xlink:title="eye length" id="ABBRID0EYUBK" xlink:type="simple">EL</abbrev>: 0.15; <abbrev xmlns:xlink="http://www.w3.org/1999/xlink" xlink:title="mesosoma length (Weber’s length)" id="ABBRID0E3UBK" xlink:type="simple">WL</abbrev>: 0.89; <abbrev xmlns:xlink="http://www.w3.org/1999/xlink" xlink:title="propodeal spine length" id="ABBRID0EAVBK" xlink:type="simple">PSL</abbrev>: 0.12; <abbrev xmlns:xlink="http://www.w3.org/1999/xlink" xlink:title="metatibia length" id="ABBRID0EEVBK" xlink:type="simple">MTL</abbrev>: 0.7; <abbrev xmlns:xlink="http://www.w3.org/1999/xlink" xlink:title="pronotum width" id="ABBRID0EIVBK" xlink:type="simple">PNW</abbrev>: 0.36; <abbrev xmlns:xlink="http://www.w3.org/1999/xlink" xlink:title="petiole width" id="ABBRID0EMVBK" xlink:type="simple">PTW</abbrev>: 0.1; <abbrev xmlns:xlink="http://www.w3.org/1999/xlink" xlink:title="postpetiole width" id="ABBRID0EQVBK" xlink:type="simple">PPW</abbrev>: 0.16; <abbrev xmlns:xlink="http://www.w3.org/1999/xlink" xlink:title="cephalic index" id="ABBRID0EUVBK" xlink:type="simple">CI</abbrev>: 128.2; <abbrev xmlns:xlink="http://www.w3.org/1999/xlink" xlink:title="scape index" id="ABBRID0EYVBK" xlink:type="simple">SI</abbrev>: 158.8; <abbrev xmlns:xlink="http://www.w3.org/1999/xlink" xlink:title="propodeal spine index" id="ABBRID0E3VBK" xlink:type="simple">PSLI</abbrev>: 17.4; <abbrev xmlns:xlink="http://www.w3.org/1999/xlink" xlink:title="postpetiole width index" id="ABBRID0EAWBK" xlink:type="simple">PPI</abbrev>: 62.7; <abbrev xmlns:xlink="http://www.w3.org/1999/xlink" xlink:title="pronotum index" id="ABBRID0EEWBK" xlink:type="simple">PNI</abbrev>: 69.5; <abbrev xmlns:xlink="http://www.w3.org/1999/xlink" xlink:title="tibia index" id="ABBRID0EIWBK" xlink:type="simple">MTI</abbrev>: 136.7.</p><p><bold><italic>Head.</italic></bold> Cephalic margin slightly convex (Fig. <xref ref-type="fig" rid="F23">23A</xref>). Pilosity relatively sparse, moderately long, subdecumbent to erect. Sculpture shiny and foveolate; vertex with a few arcing, sparse, and moderately thick rugae; antennal sockets with few indistinct, curved outward rugae and foveolate interspaces. Clypeus with median longitudinal carina absent; two lateral longitudinal carinae absent. Scape, when laid back, exceeding the posterior head margin by one-third of its length; pilosity dense, subdecumbent to erect (Fig. <xref ref-type="fig" rid="F23">23A, C</xref>). <bold><italic>Mesosoma.</italic></bold> In lateral view, promesonotum very low and moderately long, arched; promesonotal groove absent; metanotal groove distinct; propodeal spines small, triangular (Fig. <xref ref-type="fig" rid="F23">23C</xref>). Sculpture shiny and foveolate. Pilosity very sparse, moderately long, and erect (Fig. <xref ref-type="fig" rid="F23">23C, E</xref>). <bold><italic>Gaster.</italic></bold> With sparse, erect pilosity (Fig. <xref ref-type="fig" rid="F23">23C, E</xref>). <bold><italic>Colour.</italic></bold> Yellow, legs brighter (Fig. <xref ref-type="fig" rid="F23">23C, E</xref>).</p></tp:treatment-sec><tp:treatment-sec sec-type="etymology" id="SECID0EUXBK"><title>Etymology.</title><p>Latin for irregular in reference to strongly irregular rugae on frons of major workers.</p></tp:treatment-sec><tp:treatment-sec sec-type="biology" id="SECID0EZXBK"><title>Biology.</title><p>The species was collected at 1135 m in elevation, in montane rainforest. Nest was located in a rotten log.</p></tp:treatment-sec><tp:treatment-sec sec-type="comments" id="SECID0E5XBK"><title>Comments.</title><p><italic><tp:taxon-name><tp:taxon-name-part taxon-name-part-type="genus" reg="Pheidole">Pheidole</tp:taxon-name-part> <tp:taxon-name-part taxon-name-part-type="species" reg="anomala">anomala</tp:taxon-name-part></tp:taxon-name></italic> sp. nov. is most similar to <italic><tp:taxon-name><tp:taxon-name-part taxon-name-part-type="genus" reg="Pheidole">P.</tp:taxon-name-part> <tp:taxon-name-part taxon-name-part-type="species" reg="veteratrix">veteratrix</tp:taxon-name-part></tp:taxon-name></italic> Forel, a widespread species known from Antananarivo north to Taolagnaro, and sympatric <italic><tp:taxon-name><tp:taxon-name-part taxon-name-part-type="genus" reg="Pheidole">P.</tp:taxon-name-part> <tp:taxon-name-part taxon-name-part-type="species" reg="trichotos">trichotos</tp:taxon-name-part></tp:taxon-name></italic> sp. nov. Major workers of <italic><tp:taxon-name><tp:taxon-name-part taxon-name-part-type="genus" reg="Pheidole">P.</tp:taxon-name-part> <tp:taxon-name-part taxon-name-part-type="species" reg="anomala">anomala</tp:taxon-name-part></tp:taxon-name></italic> sp. nov. differ from both taxa in ferruginous body colouration and distinctly rugulate interspaces on frons; minor workers are easy to distinguish based on their bright yellow body colouration and entirely foveolate katepisternum.</p></tp:treatment-sec><tp:treatment-sec><!--Section generated to contain objects referenced in tp:taxon-treatment.--><fig id="F63" position="float" orientation="portrait"><object-id xmlns:xlink="http://www.w3.org/1999/xlink" content-type="doi" xlink:type="simple">10.3897/zookeys.949.51269.figure63</object-id><object-id xmlns:xlink="http://www.w3.org/1999/xlink" content-type="arpha" xlink:type="simple">6B8509E2-C600-57FC-BEFE-51CD47F6E198</object-id><label>Figure 63.</label><caption><p>Major worker, hypostomal teeth. <tp:taxon-name><tp:taxon-name-part taxon-name-part-type="genus" reg="Pheidole">Pheidole</tp:taxon-name-part> <tp:taxon-name-part taxon-name-part-type="species" reg="alina">alina</tp:taxon-name-part></tp:taxon-name> sp. nov. (<bold>A</bold>). <italic><tp:taxon-name><tp:taxon-name-part taxon-name-part-type="genus" reg="Pheidole">Pheidole</tp:taxon-name-part> <tp:taxon-name-part taxon-name-part-type="species" reg="ambohimanga">ambohimanga</tp:taxon-name-part></tp:taxon-name></italic> sp. nov. (<bold>B</bold>). <italic><tp:taxon-name><tp:taxon-name-part taxon-name-part-type="genus" reg="Pheidole">Pheidole</tp:taxon-name-part> <tp:taxon-name-part taxon-name-part-type="species" reg="analavelona">analavelona</tp:taxon-name-part></tp:taxon-name></italic> sp. nov. (<bold>C</bold>). <italic><tp:taxon-name><tp:taxon-name-part taxon-name-part-type="genus" reg="Pheidole">Pheidole</tp:taxon-name-part> <tp:taxon-name-part taxon-name-part-type="species" reg="andohahela">andohahela</tp:taxon-name-part></tp:taxon-name></italic> sp. nov. (<bold>D</bold>). <italic><tp:taxon-name><tp:taxon-name-part taxon-name-part-type="genus" reg="Pheidole">Pheidole</tp:taxon-name-part> <tp:taxon-name-part taxon-name-part-type="species" reg="anomala">anomala</tp:taxon-name-part></tp:taxon-name></italic> sp. nov. (<bold>E</bold>). <italic><tp:taxon-name><tp:taxon-name-part taxon-name-part-type="genus" reg="Pheidole">Pheidole</tp:taxon-name-part> <tp:taxon-name-part taxon-name-part-type="species" reg="anosyenne">anosyenne</tp:taxon-name-part></tp:taxon-name></italic> sp. nov. (<bold>F</bold>). <italic><tp:taxon-name><tp:taxon-name-part taxon-name-part-type="genus" reg="Pheidole">Pheidole</tp:taxon-name-part> <tp:taxon-name-part taxon-name-part-type="species" reg="antranohofa">antranohofa</tp:taxon-name-part></tp:taxon-name></italic> sp. nov. (<bold>G</bold>). <italic><tp:taxon-name><tp:taxon-name-part taxon-name-part-type="genus" reg="Pheidole">Pheidole</tp:taxon-name-part> <tp:taxon-name-part taxon-name-part-type="species" reg="beanka">beanka</tp:taxon-name-part></tp:taxon-name></italic> sp. nov. (<bold>H</bold>). <italic><tp:taxon-name><tp:taxon-name-part taxon-name-part-type="genus" reg="Pheidole">Pheidole</tp:taxon-name-part> <tp:taxon-name-part taxon-name-part-type="species" reg="befotaka">befotaka</tp:taxon-name-part></tp:taxon-name></italic> sp. nov. (<bold>I</bold>). <italic><tp:taxon-name><tp:taxon-name-part taxon-name-part-type="genus" reg="Pheidole">Pheidole</tp:taxon-name-part> <tp:taxon-name-part taxon-name-part-type="species" reg="dasos">dasos</tp:taxon-name-part></tp:taxon-name></italic> sp. nov. (<bold>J</bold>). <italic><tp:taxon-name><tp:taxon-name-part taxon-name-part-type="genus" reg="Pheidole">Pheidole</tp:taxon-name-part> <tp:taxon-name-part taxon-name-part-type="species" reg="flavominuta">flavominuta</tp:taxon-name-part></tp:taxon-name></italic> sp. nov. (<bold>K</bold>). <italic><tp:taxon-name><tp:taxon-name-part taxon-name-part-type="genus" reg="Pheidole">Pheidole</tp:taxon-name-part> <tp:taxon-name-part taxon-name-part-type="species" reg="gracilis">gracilis</tp:taxon-name-part></tp:taxon-name></italic> sp. nov. (<bold>L</bold>). <italic><tp:taxon-name><tp:taxon-name-part taxon-name-part-type="genus" reg="Pheidole">Pheidole</tp:taxon-name-part> <tp:taxon-name-part taxon-name-part-type="species" reg="haboka">haboka</tp:taxon-name-part></tp:taxon-name></italic> sp. nov. (<bold>M</bold>). <italic><tp:taxon-name><tp:taxon-name-part taxon-name-part-type="genus" reg="Pheidole">Pheidole</tp:taxon-name-part> <tp:taxon-name-part taxon-name-part-type="species" reg="havoana">havoana</tp:taxon-name-part></tp:taxon-name></italic> sp. nov. (<bold>N</bold>). <italic><tp:taxon-name><tp:taxon-name-part taxon-name-part-type="genus" reg="Pheidole">Pheidole</tp:taxon-name-part> <tp:taxon-name-part taxon-name-part-type="species" reg="hazo">hazo</tp:taxon-name-part></tp:taxon-name></italic> sp. nov. (<bold>O</bold>). <italic><tp:taxon-name><tp:taxon-name-part taxon-name-part-type="genus" reg="Pheidole">Pheidole</tp:taxon-name-part> <tp:taxon-name-part taxon-name-part-type="species" reg="itremo">itremo</tp:taxon-name-part></tp:taxon-name></italic> sp. nov. (<bold>P</bold>). <italic><tp:taxon-name><tp:taxon-name-part taxon-name-part-type="genus" reg="Pheidole">Pheidole</tp:taxon-name-part> <tp:taxon-name-part taxon-name-part-type="species" reg="joffreville">joffreville</tp:taxon-name-part></tp:taxon-name></italic> sp. nov. (<bold>Q</bold>). <italic><tp:taxon-name><tp:taxon-name-part taxon-name-part-type="genus" reg="Pheidole">Pheidole</tp:taxon-name-part> <tp:taxon-name-part taxon-name-part-type="species" reg="kely">kely</tp:taxon-name-part></tp:taxon-name></italic> sp. nov. (<bold>R</bold>). <italic><tp:taxon-name><tp:taxon-name-part taxon-name-part-type="genus" reg="Pheidole">Pheidole</tp:taxon-name-part> <tp:taxon-name-part taxon-name-part-type="species" reg="lavasoa">lavasoa</tp:taxon-name-part></tp:taxon-name></italic> sp. nov. (<bold>S</bold>). <italic><tp:taxon-name><tp:taxon-name-part taxon-name-part-type="genus" reg="Pheidole">Pheidole</tp:taxon-name-part> <tp:taxon-name-part taxon-name-part-type="species" reg="litigiosa">litigiosa</tp:taxon-name-part></tp:taxon-name></italic> Forel (<bold>T</bold>). <italic><tp:taxon-name><tp:taxon-name-part taxon-name-part-type="genus" reg="Pheidole">Pheidole</tp:taxon-name-part> <tp:taxon-name-part taxon-name-part-type="species" reg="mahamavo">mahamavo</tp:taxon-name-part></tp:taxon-name></italic> sp. nov. (<bold>U</bold>). <italic><tp:taxon-name><tp:taxon-name-part taxon-name-part-type="genus" reg="Pheidole">Pheidole</tp:taxon-name-part> <tp:taxon-name-part taxon-name-part-type="species" reg="mainty">mainty</tp:taxon-name-part></tp:taxon-name></italic> sp. nov. (<bold>V</bold>). <italic><tp:taxon-name><tp:taxon-name-part taxon-name-part-type="genus" reg="Pheidole">Pheidole</tp:taxon-name-part> <tp:taxon-name-part taxon-name-part-type="species" reg="mamiratra">mamiratra</tp:taxon-name-part></tp:taxon-name></italic> sp. nov. (<bold>W</bold>). <italic><tp:taxon-name><tp:taxon-name-part taxon-name-part-type="genus" reg="Pheidole">Pheidole</tp:taxon-name-part> <tp:taxon-name-part taxon-name-part-type="species" reg="manantenina">manantenina</tp:taxon-name-part></tp:taxon-name></italic> sp. nov. (<bold>X</bold>).</p></caption><graphic xmlns:xlink="http://www.w3.org/1999/xlink" xlink:href="zookeys-949-001-g063.jpg" position="float" orientation="portrait" xlink:type="simple" id="oo_432232.jpg"><uri content-type="original_file" xlink:type="simple">https://binary.pensoft.net/fig/432232</uri></graphic></fig><fig id="F65" position="float" orientation="portrait"><object-id xmlns:xlink="http://www.w3.org/1999/xlink" content-type="doi" xlink:type="simple">10.3897/zookeys.949.51269.figure65</object-id><object-id xmlns:xlink="http://www.w3.org/1999/xlink" content-type="arpha" xlink:type="simple">12C76D92-1E90-5081-8525-E8AFB8423C5E</object-id><label>Figure 65.</label><caption><p>Distribution. <italic><tp:taxon-name><tp:taxon-name-part taxon-name-part-type="genus" reg="Pheidole">Pheidole</tp:taxon-name-part> <tp:taxon-name-part taxon-name-part-type="species" reg="alina">alina</tp:taxon-name-part></tp:taxon-name></italic> sp. nov. (<bold>A</bold>). <italic><tp:taxon-name><tp:taxon-name-part taxon-name-part-type="genus" reg="Pheidole">Pheidole</tp:taxon-name-part> <tp:taxon-name-part taxon-name-part-type="species" reg="ambohimanga">ambohimanga</tp:taxon-name-part></tp:taxon-name></italic> sp. nov. (<bold>B</bold>). <italic><tp:taxon-name><tp:taxon-name-part taxon-name-part-type="genus" reg="Pheidole">Pheidole</tp:taxon-name-part> <tp:taxon-name-part taxon-name-part-type="species" reg="analavelona">analavelona</tp:taxon-name-part></tp:taxon-name></italic> sp. nov. (<bold>C</bold>). <italic><tp:taxon-name><tp:taxon-name-part taxon-name-part-type="genus" reg="Pheidole">Pheidole</tp:taxon-name-part> <tp:taxon-name-part taxon-name-part-type="species" reg="andohahela">andohahela</tp:taxon-name-part></tp:taxon-name></italic> sp. nov. (<bold>D</bold>). <italic><tp:taxon-name><tp:taxon-name-part taxon-name-part-type="genus" reg="Pheidole">Pheidole</tp:taxon-name-part> <tp:taxon-name-part taxon-name-part-type="species" reg="anomala">anomala</tp:taxon-name-part></tp:taxon-name></italic> sp. nov. (<bold>E</bold>). <italic><tp:taxon-name><tp:taxon-name-part taxon-name-part-type="genus" reg="Pheidole">Pheidole</tp:taxon-name-part> <tp:taxon-name-part taxon-name-part-type="species" reg="anosyenne">anosyenne</tp:taxon-name-part></tp:taxon-name></italic> sp. nov. (<bold>F</bold>). <italic><tp:taxon-name><tp:taxon-name-part taxon-name-part-type="genus" reg="Pheidole">Pheidole</tp:taxon-name-part> <tp:taxon-name-part taxon-name-part-type="species" reg="antranohofa">antranohofa</tp:taxon-name-part></tp:taxon-name></italic> sp. nov. (<bold>G</bold>). <italic><tp:taxon-name><tp:taxon-name-part taxon-name-part-type="genus" reg="Pheidole">Pheidole</tp:taxon-name-part> <tp:taxon-name-part taxon-name-part-type="species" reg="beanka">beanka</tp:taxon-name-part></tp:taxon-name></italic> sp. nov. (<bold>H</bold>). <italic><tp:taxon-name><tp:taxon-name-part taxon-name-part-type="genus" reg="Pheidole">Pheidole</tp:taxon-name-part> <tp:taxon-name-part taxon-name-part-type="species" reg="befotaka">befotaka</tp:taxon-name-part></tp:taxon-name></italic> sp. nov. (<bold>I</bold>). <italic><tp:taxon-name><tp:taxon-name-part taxon-name-part-type="genus" reg="Pheidole">Pheidole</tp:taxon-name-part> <tp:taxon-name-part taxon-name-part-type="species" reg="dasos">dasos</tp:taxon-name-part></tp:taxon-name></italic> sp. nov. (<bold>J</bold>). <italic><tp:taxon-name><tp:taxon-name-part taxon-name-part-type="genus" reg="Pheidole">Pheidole</tp:taxon-name-part> <tp:taxon-name-part taxon-name-part-type="species" reg="flavominuta">flavominuta</tp:taxon-name-part></tp:taxon-name></italic> sp. nov. (<bold>K</bold>). <italic><tp:taxon-name><tp:taxon-name-part taxon-name-part-type="genus" reg="Pheidole">Pheidole</tp:taxon-name-part> <tp:taxon-name-part taxon-name-part-type="species" reg="gracilis">gracilis</tp:taxon-name-part></tp:taxon-name></italic> sp. nov. (<bold>L</bold>). <italic><tp:taxon-name><tp:taxon-name-part taxon-name-part-type="genus" reg="Pheidole">Pheidole</tp:taxon-name-part> <tp:taxon-name-part taxon-name-part-type="species" reg="haboka">haboka</tp:taxon-name-part></tp:taxon-name></italic> sp. nov. (<bold>M</bold>). <italic><tp:taxon-name><tp:taxon-name-part taxon-name-part-type="genus" reg="Pheidole">Pheidole</tp:taxon-name-part> <tp:taxon-name-part taxon-name-part-type="species" reg="havoana">havoana</tp:taxon-name-part></tp:taxon-name></italic> sp. nov. (<bold>N</bold>). <italic><tp:taxon-name><tp:taxon-name-part taxon-name-part-type="genus" reg="Pheidole">Pheidole</tp:taxon-name-part> <tp:taxon-name-part taxon-name-part-type="species" reg="hazo">hazo</tp:taxon-name-part></tp:taxon-name></italic> sp. nov. (<bold>O</bold>). <italic><tp:taxon-name><tp:taxon-name-part taxon-name-part-type="genus" reg="Pheidole">Pheidole</tp:taxon-name-part> <tp:taxon-name-part taxon-name-part-type="species" reg="itremo">itremo</tp:taxon-name-part></tp:taxon-name></italic> sp. nov. (<bold>P</bold>). <italic><tp:taxon-name><tp:taxon-name-part taxon-name-part-type="genus" reg="Pheidole">Pheidole</tp:taxon-name-part> <tp:taxon-name-part taxon-name-part-type="species" reg="joffreville">joffreville</tp:taxon-name-part></tp:taxon-name></italic> sp. nov. (<bold>Q</bold>). <italic><tp:taxon-name><tp:taxon-name-part taxon-name-part-type="genus" reg="Pheidole">Pheidole</tp:taxon-name-part> <tp:taxon-name-part taxon-name-part-type="species" reg="kely">kely</tp:taxon-name-part></tp:taxon-name></italic> sp. nov. (<bold>R</bold>). <italic><tp:taxon-name><tp:taxon-name-part taxon-name-part-type="genus" reg="Pheidole">Pheidole</tp:taxon-name-part> <tp:taxon-name-part taxon-name-part-type="species" reg="lavasoa">lavasoa</tp:taxon-name-part></tp:taxon-name></italic> sp. nov. (<bold>S</bold>). <italic><tp:taxon-name><tp:taxon-name-part taxon-name-part-type="genus" reg="Pheidole">Pheidole</tp:taxon-name-part> <tp:taxon-name-part taxon-name-part-type="species" reg="litigiosa">litigiosa</tp:taxon-name-part></tp:taxon-name></italic> Forel (<bold>T</bold>).</p></caption><graphic xmlns:xlink="http://www.w3.org/1999/xlink" xlink:href="zookeys-949-001-g065.jpg" position="float" orientation="portrait" xlink:type="simple" id="oo_432234.jpg"><uri content-type="original_file" xlink:type="simple">https://binary.pensoft.net/fig/432234</uri></graphic></fig></tp:treatment-sec></tp:taxon-treatment>
