# Supplementary material for: Taxonomic revision of the Pheidole sikorae species group (Hymenoptera, Formicidae) from Madagascar
Source: Zookeys. 2020 Jul 15;949:1–185. doi: 10.3897/zookeys.949.51269 (PMC7381721; doi:10.3897/zookeys.949.51269)
Supplement: XML Treatment for Pheidole dasos [file zookeys.949.51269-treatment10.xml]

<!DOCTYPE tp:taxon-treatment
  PUBLIC "-//TaxonX//DTD Taxonomic Treatment Publishing DTD v0 20100105//EN" "tax-treatment-NSO.dtd">
<tp:taxon-treatment xmlns:tp="http://www.plazi.org/taxpub"><tp:treatment-meta><kwd-group><label>Taxon classification</label><kwd><named-content xmlns:xlink="http://www.w3.org/1999/xlink" content-type="kingdom">Animalia</named-content></kwd></kwd-group><mixed-citation publication-type="journal"><person-group><name><surname>Salata</surname><given-names>Sebastian</given-names></name><name><surname>Fisher</surname><given-names>Brian L.</given-names></name></person-group><article-title>Taxonomic revision of the <italic><tp:taxon-name><tp:taxon-name-part taxon-name-part-type="genus" reg="Pheidole">Pheidole</tp:taxon-name-part> <tp:taxon-name-part taxon-name-part-type="species" reg="sikorae">sikorae</tp:taxon-name-part></tp:taxon-name></italic> species group (<tp:taxon-name><tp:taxon-name-part taxon-name-part-type="order">Hymenoptera</tp:taxon-name-part></tp:taxon-name>, <tp:taxon-name><tp:taxon-name-part taxon-name-part-type="family">Formicidae</tp:taxon-name-part></tp:taxon-name>) from Madagascar</article-title><source>Zookeys</source><day>15</day><month>7</month><year>2020</year><volume>949</volume><fpage>1</fpage><lpage>185</lpage><pub-id pub-id-type="doi">10.3897/zookeys.949.51269</pub-id></mixed-citation></tp:treatment-meta><tp:nomenclature><tp:taxon-name><object-id xmlns:xlink="http://www.w3.org/1999/xlink" content-type="arpha" xlink:type="simple">306B1012-E807-5133-80E1-A0347C50C614</object-id>
              <tp:taxon-name-part taxon-name-part-type="genus" reg="Pheidole">Pheidole</tp:taxon-name-part>
              <tp:taxon-name-part taxon-name-part-type="species" reg="dasos">dasos</tp:taxon-name-part>
              <object-id xmlns:xlink="http://www.w3.org/1999/xlink" content-type="zoobank" xlink:type="simple">http://zoobank.org/CAD761EC-FFAC-4EC6-B80E-F4C0720AF757</object-id>
            </tp:taxon-name><tp:taxon-status xmlns:xlink="http://www.w3.org/1999/xlink" xlink:type="simple">sp. nov.</tp:taxon-status><xref ref-type="fig" rid="F28">Figs 28A–F</xref><xref ref-type="fig" rid="F63">, 63J</xref><xref ref-type="fig" rid="F65">, 65J</xref></tp:nomenclature><tp:treatment-sec sec-type="type material" id="SECID0EB4DK"><title>Type material.</title><p><bold><italic>Holotype.</italic></bold> Madagascar. • 1 major worker; Antsiranana; Makirovana forest; <named-content xmlns:xlink="http://www.w3.org/1999/xlink" content-type="dwc:verbatimCoordinates" xlink:type="simple"><named-content content-type="geo-json" specific-use="{&#34;type&#34;:&#34;Point&#34;,&#34;coordinates&#34;:[50.035740,-14.104000]}" id="NCID0EP4DK" xlink:type="simple">-14.104, 50.03574</named-content></named-content>; alt. 225 m; 4 May 2011; B. L. Fisher et al. leg.; rainforest, ex rotten log; BLF27046; <ext-link xmlns:xlink="http://www.w3.org/1999/xlink" xlink:type="simple" ext-link-type="uri" xlink:href="http://data.antweb.org/specimen/CASENT0212441">CASENT0212441</ext-link> (<named-content xmlns:xlink="http://www.w3.org/1999/xlink" content-type="dwc:institutional_code" xlink:type="simple">CASC</named-content>). <bold><italic>Paratype.</italic></bold> • 1w.; same data as for holotype, <ext-link xmlns:xlink="http://www.w3.org/1999/xlink" xlink:type="simple" ext-link-type="uri" xlink:href="http://data.antweb.org/specimen/CASENT0923284">CASENT0923284</ext-link> (<named-content xmlns:xlink="http://www.w3.org/1999/xlink" content-type="dwc:institutional_code" xlink:type="simple">CASC</named-content>).</p><fig id="F28" position="float" orientation="portrait"><object-id xmlns:xlink="http://www.w3.org/1999/xlink" content-type="doi" xlink:type="simple">10.3897/zookeys.949.51269.figure28</object-id><object-id xmlns:xlink="http://www.w3.org/1999/xlink" content-type="arpha" xlink:type="simple">A15F8CCA-0313-5BD2-B505-8CDD847F8738</object-id><label>Figure 28.</label><caption><p><italic><tp:taxon-name><tp:taxon-name-part taxon-name-part-type="genus" reg="Pheidole">Pheidole</tp:taxon-name-part> <tp:taxon-name-part taxon-name-part-type="species" reg="dasos">dasos</tp:taxon-name-part></tp:taxon-name></italic> sp. nov., full-face view (<bold>A</bold>), profile (<bold>C</bold>), and dorsal view (<bold>E</bold>) of paratype minor worker (<ext-link xmlns:xlink="http://www.w3.org/1999/xlink" xlink:type="simple" ext-link-type="uri" xlink:href="http://data.antweb.org/specimen/CASENT0923284">CASENT0923284</ext-link>) and full-face view (<bold>B</bold>), profile (<bold>D</bold>), and dorsal view (<bold>F</bold>) of holotype major worker (<ext-link xmlns:xlink="http://www.w3.org/1999/xlink" xlink:type="simple" ext-link-type="uri" xlink:href="http://data.antweb.org/specimen/CASENT0212441">CASENT0212441</ext-link>).</p></caption><graphic xmlns:xlink="http://www.w3.org/1999/xlink" xlink:href="zookeys-949-001-g028.jpg" position="float" orientation="portrait" xlink:type="simple" id="oo_432197.jpg"><uri content-type="original_file" xlink:type="simple">https://binary.pensoft.net/fig/432197</uri></graphic></fig></tp:treatment-sec><tp:treatment-sec sec-type="material" id="SECID0EZ6DK"><title>Other material.</title><p>Madagascar. –<bold>Antsiranana</bold>: •1w., 1s.; Makirovana forest; <named-content xmlns:xlink="http://www.w3.org/1999/xlink" content-type="dwc:verbatimCoordinates" xlink:type="simple"><named-content content-type="geo-json" specific-use="{&#34;type&#34;:&#34;Point&#34;,&#34;coordinates&#34;:[49.954090,-14.170660]}" id="NCID0EEAEK" xlink:type="simple">-14.17066, 49.95409</named-content></named-content>; alt. 415 m; 29 Apr 2011; B. L. Fisher et al. leg.; rainforest, ex rotten log; BLF26619 (<named-content xmlns:xlink="http://www.w3.org/1999/xlink" content-type="dwc:institutional_code" xlink:type="simple">CASC</named-content>).</p></tp:treatment-sec><tp:treatment-sec sec-type="diagnosis" id="SECID0EOAEK"><title>Diagnosis.</title><p>Moderately large species. <bold><italic>Major workers.</italic></bold> Head in full-face view sub-oval, not widening posteriorly, with anterior and posterior sides relatively straight, in lateral view sub-oval; ventral and dorsal faces convex; sides of the head with moderately dense, moderately long, subdecumbent to suberect pilosity; medial part of frons with thick, interrupted, sparse, and longitudinal rugae with indistinctly foveolate interspaces; anterolateral sides of frons with sparse, thick, and longitudinal rugae, posterolateral sides with rugae more irregular, interspaces with sparse foveolae; occipital lobes, and area posterolateral from eyes without smooth notches; scape, when laid back, exceeding the midlength of head by two-fifths of its length; inner hypostomal teeth distinct, large, closely spaced, triangular, with rounded apex directed upward; outer hypostomal teeth lobe-like, narrower, and approximately as high as inner teeth; inner and outer hypostomal teeth closely spaced and not connected by concavity; mesosoma rugofoveolate; dorsal promesonotum with additional thick and transverse rugae; lateral sides of pronotum with smooth notches; gaster smooth; body orange. <bold><italic>Minor workers.</italic></bold> Head foveolate; vertex and median frons with fading sculpture; area posterolateral from eyes smooth; antennal sockets with few indistinct, curved outward rugae and foveolate interspaces; scape, when laid back, exceeding the posterior head margin by one-third of its length; promesonotum low and moderately long; promesonotal groove absent; propodeal spines small and triangular; mesosoma predominantly smooth; lateral sides with very sparse and indistinct, thin rugulae; body brown.</p></tp:treatment-sec><tp:treatment-sec sec-type="description" id="SECID0E1AEK"><title>Description.</title><p><bold>Major workers.</bold> Measurements (<italic>N</italic> = 2): <abbrev xmlns:xlink="http://www.w3.org/1999/xlink" xlink:title="maximum distance from the midpoint of the anterior clypeal margin to the midpoint of the posterior margin of the head" id="ABBRID0EEBEK" xlink:type="simple">HL</abbrev>: 1.1, 1.14; <abbrev xmlns:xlink="http://www.w3.org/1999/xlink" xlink:title="head width" id="ABBRID0EIBEK" xlink:type="simple">HW</abbrev>: 1.04, 1.12; <abbrev xmlns:xlink="http://www.w3.org/1999/xlink" xlink:title="scape length" id="ABBRID0EMBEK" xlink:type="simple">SL</abbrev>: 0.79, 0.81; <abbrev xmlns:xlink="http://www.w3.org/1999/xlink" xlink:title="eye length" id="ABBRID0EQBEK" xlink:type="simple">EL</abbrev>: 0.16, 0.14; <abbrev xmlns:xlink="http://www.w3.org/1999/xlink" xlink:title="mesosoma length (Weber’s length)" id="ABBRID0EUBEK" xlink:type="simple">WL</abbrev>: 0.98, 1.05; <abbrev xmlns:xlink="http://www.w3.org/1999/xlink" xlink:title="propodeal spine length" id="ABBRID0EYBEK" xlink:type="simple">PSL</abbrev>: 0.14, 0.15; <abbrev xmlns:xlink="http://www.w3.org/1999/xlink" xlink:title="metatibia length" id="ABBRID0E3BEK" xlink:type="simple">MTL</abbrev>: 0.72, 0.77; <abbrev xmlns:xlink="http://www.w3.org/1999/xlink" xlink:title="pronotum width" id="ABBRID0EACEK" xlink:type="simple">PNW</abbrev>: 0.4, 0.45; <abbrev xmlns:xlink="http://www.w3.org/1999/xlink" xlink:title="petiole width" id="ABBRID0EECEK" xlink:type="simple">PTW</abbrev>: 0.13, 0.13; <abbrev xmlns:xlink="http://www.w3.org/1999/xlink" xlink:title="postpetiole width" id="ABBRID0EICEK" xlink:type="simple">PPW</abbrev>: 0.29, 0.31; <abbrev xmlns:xlink="http://www.w3.org/1999/xlink" xlink:title="cephalic index" id="ABBRID0EMCEK" xlink:type="simple">CI</abbrev>: 105.9, 101.4; <abbrev xmlns:xlink="http://www.w3.org/1999/xlink" xlink:title="scape index" id="ABBRID0EQCEK" xlink:type="simple">SI</abbrev>: 76.2, 72.6; <abbrev xmlns:xlink="http://www.w3.org/1999/xlink" xlink:title="propodeal spine index" id="ABBRID0EUCEK" xlink:type="simple">PSLI</abbrev>: 12.4, 13.5; <abbrev xmlns:xlink="http://www.w3.org/1999/xlink" xlink:title="postpetiole width index" id="ABBRID0EYCEK" xlink:type="simple">PPI</abbrev>: 45.8, 41.7; <abbrev xmlns:xlink="http://www.w3.org/1999/xlink" xlink:title="pronotum index" id="ABBRID0E3CEK" xlink:type="simple">PNI</abbrev>: 38.8, 39.9; <abbrev xmlns:xlink="http://www.w3.org/1999/xlink" xlink:title="tibia index" id="ABBRID0EADEK" xlink:type="simple">MTI</abbrev>: 68.8, 68.6.</p><p><bold><italic>Head.</italic></bold> In full-face view sub-oval, not widening posteriorly, with anterior and posterior sides relatively straight (Fig. <xref ref-type="fig" rid="F28">28B</xref>). In lateral view sub-oval; ventral and dorsal faces convex; inner hypostomal teeth visible. Sides of the head with moderately dense, moderately long, subdecumbent to suberect pilosity; whole head with dense, long, decumbent to erect pilosity. Medial part of frons with thick, interrupted, sparse, and longitudinal rugae with indistinctly foveolate interspaces; anterolateral sides of frons with sparse, thick, and longitudinal rugae, posterolateral sides with rugae more irregular, interspaces with sparse foveolae. Occipital lobes with slightly thinner, sparse, and irregular rugae and smooth to indistinctly foveolate interspaces. Area posterolateral from eyes with denser and thinner longitudinal rugae with rugofoveolate interspaces. Gena with relatively sparse and thick, longitudinal rugae with distinctly rugofoveolate interspaces. Centre of clypeus smooth and shiny, lateral sides with indistinct rugulae; median notch present, moderately wide, and shallow; median longitudinal carina absent; lateral longitudinal carinae absent. Scape, when laid back, exceeding the midlength of head by two-fifths of its length; pilosity subdecumbent to erect (Fig. <xref ref-type="fig" rid="F28">28B, D</xref>). Inner hypostomal teeth distinct, large, closely spaced, triangular, with rounded apex directed upward; outer hypostomal teeth lobe-like, narrower than and approximately as high as inner teeth; inner and outer hypostomal teeth closely spaced and not connected by concavity (Fig. <xref ref-type="fig" rid="F63">63J</xref>). <bold><italic>Mesosoma.</italic></bold> In lateral view, promesonotum short, angular and moderately low, posterior mesonotum moderately steep, mesonotal process indistinct, tubercle-like; promesonotal groove absent; metanotal groove absent; propodeal spines short, with wide base and acute apex; humeral area produced (Fig. <xref ref-type="fig" rid="F28">28D</xref>). Surface shiny and rugofoveolate; dorsal promesonotum with additional thick and transverse rugae; lateral sides of pronotum with smooth notches. Pilosity moderately dense, long, and erect (Fig. <xref ref-type="fig" rid="F28">28D, F</xref>). <bold><italic>Petiole.</italic></bold> Shiny with dense foveolae; node finely foveolate, triangular, with rounded and thick apex, in rear view node dorsoventrally slightly convex; pilosity moderately sparse and erect (Fig. <xref ref-type="fig" rid="F28">28D, F</xref>). <bold><italic>Postpetiole.</italic></bold> Shiny and foveolate; dorsum with reduced sculpture and smooth notch; in dorsal view oval, lateral margins medially with two dentate projections; pilosity long, moderately sparse and erect (Fig. <xref ref-type="fig" rid="F28">28D, F</xref>). <bold><italic>Gaster.</italic></bold> Shiny and smooth; pilosity moderately dense, long and erect (Fig. <xref ref-type="fig" rid="F28">28D, F</xref>). <bold><italic>Colour.</italic></bold> Orange with yellowish legs (Fig. <xref ref-type="fig" rid="F28">28D, F</xref>).</p></tp:treatment-sec><tp:treatment-sec sec-type="description" id="SECID0E5EEK"><title>Description.</title><p><bold>Minor workers.</bold> Measurements (<italic>N</italic> = 2): <abbrev xmlns:xlink="http://www.w3.org/1999/xlink" xlink:title="maximum distance from the midpoint of the anterior clypeal margin to the midpoint of the posterior margin of the head" id="ABBRID0EIFEK" xlink:type="simple">HL</abbrev>: 0.56, 0.61; <abbrev xmlns:xlink="http://www.w3.org/1999/xlink" xlink:title="head width" id="ABBRID0EMFEK" xlink:type="simple">HW</abbrev>: 0.46, 0.49; <abbrev xmlns:xlink="http://www.w3.org/1999/xlink" xlink:title="scape length" id="ABBRID0EQFEK" xlink:type="simple">SL</abbrev>: 0.71, 0.74; <abbrev xmlns:xlink="http://www.w3.org/1999/xlink" xlink:title="eye length" id="ABBRID0EUFEK" xlink:type="simple">EL</abbrev>: 0.1, 0.1; <abbrev xmlns:xlink="http://www.w3.org/1999/xlink" xlink:title="mesosoma length (Weber’s length)" id="ABBRID0EYFEK" xlink:type="simple">WL</abbrev>: 0.74, 0.79; <abbrev xmlns:xlink="http://www.w3.org/1999/xlink" xlink:title="propodeal spine length" id="ABBRID0E3FEK" xlink:type="simple">PSL</abbrev>: 0.08, 0.09; <abbrev xmlns:xlink="http://www.w3.org/1999/xlink" xlink:title="metatibia length" id="ABBRID0EAGEK" xlink:type="simple">MTL</abbrev>: 0.57, 0.59; <abbrev xmlns:xlink="http://www.w3.org/1999/xlink" xlink:title="pronotum width" id="ABBRID0EEGEK" xlink:type="simple">PNW</abbrev>: 0.31, 0.32; <abbrev xmlns:xlink="http://www.w3.org/1999/xlink" xlink:title="petiole width" id="ABBRID0EIGEK" xlink:type="simple">PTW</abbrev>: 0.09, 0.07; <abbrev xmlns:xlink="http://www.w3.org/1999/xlink" xlink:title="postpetiole width" id="ABBRID0EMGEK" xlink:type="simple">PPW</abbrev>: 0.12, 0.14; <abbrev xmlns:xlink="http://www.w3.org/1999/xlink" xlink:title="cephalic index" id="ABBRID0EQGEK" xlink:type="simple">CI</abbrev>: 122.0, 122.7; <abbrev xmlns:xlink="http://www.w3.org/1999/xlink" xlink:title="scape index" id="ABBRID0EUGEK" xlink:type="simple">SI</abbrev>: 153.6, 150.9; <abbrev xmlns:xlink="http://www.w3.org/1999/xlink" xlink:title="propodeal spine index" id="ABBRID0EYGEK" xlink:type="simple">PSLI</abbrev>: 13.8, 15.4; <abbrev xmlns:xlink="http://www.w3.org/1999/xlink" xlink:title="postpetiole width index" id="ABBRID0E3GEK" xlink:type="simple">PPI</abbrev>: 74.3, 52.9; <abbrev xmlns:xlink="http://www.w3.org/1999/xlink" xlink:title="pronotum index" id="ABBRID0EAHEK" xlink:type="simple">PNI</abbrev>: 67.5, 65.7; <abbrev xmlns:xlink="http://www.w3.org/1999/xlink" xlink:title="tibia index" id="ABBRID0EEHEK" xlink:type="simple">MTI</abbrev>: 123.3, 120.5.</p><p><bold><italic>Head.</italic></bold> Cephalic margin slightly convex (Fig. <xref ref-type="fig" rid="F28">28A</xref>). Pilosity relatively sparse, moderately long, subdecumbent to erect. Sculpture shiny and foveolate; vertex and median frons with fading sculpture; area posterolateral from eyes smooth; antennal sockets with few indistinct, curved outward rugae and foveolate interspaces. Clypeus with median longitudinal carina absent; two lateral longitudinal carinae absent. Scape, when laid back, exceeding the posterior head margin by one-third of its length; pilosity dense, subdecumbent to erect (Fig. <xref ref-type="fig" rid="F28">28A, C</xref>). <bold><italic>Mesosoma.</italic></bold> In lateral view, promesonotum low and moderately long, arched; promesonotal groove absent; metanotal groove distinct; propodeal spines small, triangular (Fig. <xref ref-type="fig" rid="F28">28C</xref>). Sculpture shiny and predominantly smooth; lateral sides with very sparse and indistinct, thin rugulae. Pilosity very sparse, moderately long, and erect (Fig. <xref ref-type="fig" rid="F28">28C, E</xref>). <bold><italic>Gaster.</italic></bold> With sparse, erect pilosity (Fig. <xref ref-type="fig" rid="F28">28C, E</xref>). <bold><italic>Colour.</italic></bold> Brown, legs and gaster brighter (Fig. <xref ref-type="fig" rid="F28">28C, E</xref>).</p></tp:treatment-sec><tp:treatment-sec sec-type="etymology" id="SECID0EQIEK"><title>Etymology.</title><p>Greek for forest in reference to habitat preferences of the species.</p></tp:treatment-sec><tp:treatment-sec sec-type="biology" id="SECID0EVIEK"><title>Biology.</title><p>The species was collected between 225–415 m in elevation, in rainforest. Nests were located in rotten logs.</p></tp:treatment-sec><tp:treatment-sec sec-type="comments" id="SECID0E1IEK"><title>Comments.</title><p><italic><tp:taxon-name><tp:taxon-name-part taxon-name-part-type="genus" reg="Pheidole">Pheidole</tp:taxon-name-part> <tp:taxon-name-part taxon-name-part-type="species" reg="dasos">dasos</tp:taxon-name-part></tp:taxon-name></italic> sp. nov., described from Makirovana forest in Antsiranana, is most similar to <italic><tp:taxon-name><tp:taxon-name-part taxon-name-part-type="genus" reg="Pheidole">P.</tp:taxon-name-part> <tp:taxon-name-part taxon-name-part-type="species" reg="hazo">hazo</tp:taxon-name-part></tp:taxon-name></italic> sp. nov., known from the vicinity of Andranoma in Antananarivo, and <italic><tp:taxon-name><tp:taxon-name-part taxon-name-part-type="genus" reg="Pheidole">P.</tp:taxon-name-part> <tp:taxon-name-part taxon-name-part-type="species" reg="sparsa">sparsa</tp:taxon-name-part></tp:taxon-name></italic> sp. nov., recorded so far only from Bemanevika in Mahajanga. Majors of <italic><tp:taxon-name><tp:taxon-name-part taxon-name-part-type="genus" reg="Pheidole">P.</tp:taxon-name-part> <tp:taxon-name-part taxon-name-part-type="species" reg="dasos">dasos</tp:taxon-name-part></tp:taxon-name></italic> sp. nov. can be distinguished from both taxa by medial part of frons with moderately dense rugae with interspaces with indistinct foveolae, and pronotum predominantly sculptured with smooth notches on lateral sides; minors of <italic><tp:taxon-name><tp:taxon-name-part taxon-name-part-type="genus" reg="Pheidole">P.</tp:taxon-name-part> <tp:taxon-name-part taxon-name-part-type="species" reg="dasos">dasos</tp:taxon-name-part></tp:taxon-name></italic> sp. nov. can be distinguished from <italic><tp:taxon-name><tp:taxon-name-part taxon-name-part-type="genus" reg="Pheidole">P.</tp:taxon-name-part> <tp:taxon-name-part taxon-name-part-type="species" reg="sparsa">sparsa</tp:taxon-name-part></tp:taxon-name></italic> sp. nov. and <italic><tp:taxon-name><tp:taxon-name-part taxon-name-part-type="genus" reg="Pheidole">P.</tp:taxon-name-part> <tp:taxon-name-part taxon-name-part-type="species" reg="hazo">hazo</tp:taxon-name-part></tp:taxon-name></italic> sp. nov. by brown body colouration, longer scape exceeding the posterior head margin by one-third of its length, and predominantly smooth mesosoma with very sparse and indistinct, thin rugulae on lateral sides.</p></tp:treatment-sec><tp:treatment-sec><!--Section generated to contain objects referenced in tp:taxon-treatment.--><fig id="F63" position="float" orientation="portrait"><object-id xmlns:xlink="http://www.w3.org/1999/xlink" content-type="doi" xlink:type="simple">10.3897/zookeys.949.51269.figure63</object-id><object-id xmlns:xlink="http://www.w3.org/1999/xlink" content-type="arpha" xlink:type="simple">6B8509E2-C600-57FC-BEFE-51CD47F6E198</object-id><label>Figure 63.</label><caption><p>Major worker, hypostomal teeth. <tp:taxon-name><tp:taxon-name-part taxon-name-part-type="genus" reg="Pheidole">Pheidole</tp:taxon-name-part> <tp:taxon-name-part taxon-name-part-type="species" reg="alina">alina</tp:taxon-name-part></tp:taxon-name> sp. nov. (<bold>A</bold>). <italic><tp:taxon-name><tp:taxon-name-part taxon-name-part-type="genus" reg="Pheidole">Pheidole</tp:taxon-name-part> <tp:taxon-name-part taxon-name-part-type="species" reg="ambohimanga">ambohimanga</tp:taxon-name-part></tp:taxon-name></italic> sp. nov. (<bold>B</bold>). <italic><tp:taxon-name><tp:taxon-name-part taxon-name-part-type="genus" reg="Pheidole">Pheidole</tp:taxon-name-part> <tp:taxon-name-part taxon-name-part-type="species" reg="analavelona">analavelona</tp:taxon-name-part></tp:taxon-name></italic> sp. nov. (<bold>C</bold>). <italic><tp:taxon-name><tp:taxon-name-part taxon-name-part-type="genus" reg="Pheidole">Pheidole</tp:taxon-name-part> <tp:taxon-name-part taxon-name-part-type="species" reg="andohahela">andohahela</tp:taxon-name-part></tp:taxon-name></italic> sp. nov. (<bold>D</bold>). <italic><tp:taxon-name><tp:taxon-name-part taxon-name-part-type="genus" reg="Pheidole">Pheidole</tp:taxon-name-part> <tp:taxon-name-part taxon-name-part-type="species" reg="anomala">anomala</tp:taxon-name-part></tp:taxon-name></italic> sp. nov. (<bold>E</bold>). <italic><tp:taxon-name><tp:taxon-name-part taxon-name-part-type="genus" reg="Pheidole">Pheidole</tp:taxon-name-part> <tp:taxon-name-part taxon-name-part-type="species" reg="anosyenne">anosyenne</tp:taxon-name-part></tp:taxon-name></italic> sp. nov. (<bold>F</bold>). <italic><tp:taxon-name><tp:taxon-name-part taxon-name-part-type="genus" reg="Pheidole">Pheidole</tp:taxon-name-part> <tp:taxon-name-part taxon-name-part-type="species" reg="antranohofa">antranohofa</tp:taxon-name-part></tp:taxon-name></italic> sp. nov. (<bold>G</bold>). <italic><tp:taxon-name><tp:taxon-name-part taxon-name-part-type="genus" reg="Pheidole">Pheidole</tp:taxon-name-part> <tp:taxon-name-part taxon-name-part-type="species" reg="beanka">beanka</tp:taxon-name-part></tp:taxon-name></italic> sp. nov. (<bold>H</bold>). <italic><tp:taxon-name><tp:taxon-name-part taxon-name-part-type="genus" reg="Pheidole">Pheidole</tp:taxon-name-part> <tp:taxon-name-part taxon-name-part-type="species" reg="befotaka">befotaka</tp:taxon-name-part></tp:taxon-name></italic> sp. nov. (<bold>I</bold>). <italic><tp:taxon-name><tp:taxon-name-part taxon-name-part-type="genus" reg="Pheidole">Pheidole</tp:taxon-name-part> <tp:taxon-name-part taxon-name-part-type="species" reg="dasos">dasos</tp:taxon-name-part></tp:taxon-name></italic> sp. nov. (<bold>J</bold>). <italic><tp:taxon-name><tp:taxon-name-part taxon-name-part-type="genus" reg="Pheidole">Pheidole</tp:taxon-name-part> <tp:taxon-name-part taxon-name-part-type="species" reg="flavominuta">flavominuta</tp:taxon-name-part></tp:taxon-name></italic> sp. nov. (<bold>K</bold>). <italic><tp:taxon-name><tp:taxon-name-part taxon-name-part-type="genus" reg="Pheidole">Pheidole</tp:taxon-name-part> <tp:taxon-name-part taxon-name-part-type="species" reg="gracilis">gracilis</tp:taxon-name-part></tp:taxon-name></italic> sp. nov. (<bold>L</bold>). <italic><tp:taxon-name><tp:taxon-name-part taxon-name-part-type="genus" reg="Pheidole">Pheidole</tp:taxon-name-part> <tp:taxon-name-part taxon-name-part-type="species" reg="haboka">haboka</tp:taxon-name-part></tp:taxon-name></italic> sp. nov. (<bold>M</bold>). <italic><tp:taxon-name><tp:taxon-name-part taxon-name-part-type="genus" reg="Pheidole">Pheidole</tp:taxon-name-part> <tp:taxon-name-part taxon-name-part-type="species" reg="havoana">havoana</tp:taxon-name-part></tp:taxon-name></italic> sp. nov. (<bold>N</bold>). <italic><tp:taxon-name><tp:taxon-name-part taxon-name-part-type="genus" reg="Pheidole">Pheidole</tp:taxon-name-part> <tp:taxon-name-part taxon-name-part-type="species" reg="hazo">hazo</tp:taxon-name-part></tp:taxon-name></italic> sp. nov. (<bold>O</bold>). <italic><tp:taxon-name><tp:taxon-name-part taxon-name-part-type="genus" reg="Pheidole">Pheidole</tp:taxon-name-part> <tp:taxon-name-part taxon-name-part-type="species" reg="itremo">itremo</tp:taxon-name-part></tp:taxon-name></italic> sp. nov. (<bold>P</bold>). <italic><tp:taxon-name><tp:taxon-name-part taxon-name-part-type="genus" reg="Pheidole">Pheidole</tp:taxon-name-part> <tp:taxon-name-part taxon-name-part-type="species" reg="joffreville">joffreville</tp:taxon-name-part></tp:taxon-name></italic> sp. nov. (<bold>Q</bold>). <italic><tp:taxon-name><tp:taxon-name-part taxon-name-part-type="genus" reg="Pheidole">Pheidole</tp:taxon-name-part> <tp:taxon-name-part taxon-name-part-type="species" reg="kely">kely</tp:taxon-name-part></tp:taxon-name></italic> sp. nov. (<bold>R</bold>). <italic><tp:taxon-name><tp:taxon-name-part taxon-name-part-type="genus" reg="Pheidole">Pheidole</tp:taxon-name-part> <tp:taxon-name-part taxon-name-part-type="species" reg="lavasoa">lavasoa</tp:taxon-name-part></tp:taxon-name></italic> sp. nov. (<bold>S</bold>). <italic><tp:taxon-name><tp:taxon-name-part taxon-name-part-type="genus" reg="Pheidole">Pheidole</tp:taxon-name-part> <tp:taxon-name-part taxon-name-part-type="species" reg="litigiosa">litigiosa</tp:taxon-name-part></tp:taxon-name></italic> Forel (<bold>T</bold>). <italic><tp:taxon-name><tp:taxon-name-part taxon-name-part-type="genus" reg="Pheidole">Pheidole</tp:taxon-name-part> <tp:taxon-name-part taxon-name-part-type="species" reg="mahamavo">mahamavo</tp:taxon-name-part></tp:taxon-name></italic> sp. nov. (<bold>U</bold>). <italic><tp:taxon-name><tp:taxon-name-part taxon-name-part-type="genus" reg="Pheidole">Pheidole</tp:taxon-name-part> <tp:taxon-name-part taxon-name-part-type="species" reg="mainty">mainty</tp:taxon-name-part></tp:taxon-name></italic> sp. nov. (<bold>V</bold>). <italic><tp:taxon-name><tp:taxon-name-part taxon-name-part-type="genus" reg="Pheidole">Pheidole</tp:taxon-name-part> <tp:taxon-name-part taxon-name-part-type="species" reg="mamiratra">mamiratra</tp:taxon-name-part></tp:taxon-name></italic> sp. nov. (<bold>W</bold>). <italic><tp:taxon-name><tp:taxon-name-part taxon-name-part-type="genus" reg="Pheidole">Pheidole</tp:taxon-name-part> <tp:taxon-name-part taxon-name-part-type="species" reg="manantenina">manantenina</tp:taxon-name-part></tp:taxon-name></italic> sp. nov. (<bold>X</bold>).</p></caption><graphic xmlns:xlink="http://www.w3.org/1999/xlink" xlink:href="zookeys-949-001-g063.jpg" position="float" orientation="portrait" xlink:type="simple" id="oo_432232.jpg"><uri content-type="original_file" xlink:type="simple">https://binary.pensoft.net/fig/432232</uri></graphic></fig><fig id="F65" position="float" orientation="portrait"><object-id xmlns:xlink="http://www.w3.org/1999/xlink" content-type="doi" xlink:type="simple">10.3897/zookeys.949.51269.figure65</object-id><object-id xmlns:xlink="http://www.w3.org/1999/xlink" content-type="arpha" xlink:type="simple">12C76D92-1E90-5081-8525-E8AFB8423C5E</object-id><label>Figure 65.</label><caption><p>Distribution. <italic><tp:taxon-name><tp:taxon-name-part taxon-name-part-type="genus" reg="Pheidole">Pheidole</tp:taxon-name-part> <tp:taxon-name-part taxon-name-part-type="species" reg="alina">alina</tp:taxon-name-part></tp:taxon-name></italic> sp. nov. (<bold>A</bold>). <italic><tp:taxon-name><tp:taxon-name-part taxon-name-part-type="genus" reg="Pheidole">Pheidole</tp:taxon-name-part> <tp:taxon-name-part taxon-name-part-type="species" reg="ambohimanga">ambohimanga</tp:taxon-name-part></tp:taxon-name></italic> sp. nov. (<bold>B</bold>). <italic><tp:taxon-name><tp:taxon-name-part taxon-name-part-type="genus" reg="Pheidole">Pheidole</tp:taxon-name-part> <tp:taxon-name-part taxon-name-part-type="species" reg="analavelona">analavelona</tp:taxon-name-part></tp:taxon-name></italic> sp. nov. (<bold>C</bold>). <italic><tp:taxon-name><tp:taxon-name-part taxon-name-part-type="genus" reg="Pheidole">Pheidole</tp:taxon-name-part> <tp:taxon-name-part taxon-name-part-type="species" reg="andohahela">andohahela</tp:taxon-name-part></tp:taxon-name></italic> sp. nov. (<bold>D</bold>). <italic><tp:taxon-name><tp:taxon-name-part taxon-name-part-type="genus" reg="Pheidole">Pheidole</tp:taxon-name-part> <tp:taxon-name-part taxon-name-part-type="species" reg="anomala">anomala</tp:taxon-name-part></tp:taxon-name></italic> sp. nov. (<bold>E</bold>). <italic><tp:taxon-name><tp:taxon-name-part taxon-name-part-type="genus" reg="Pheidole">Pheidole</tp:taxon-name-part> <tp:taxon-name-part taxon-name-part-type="species" reg="anosyenne">anosyenne</tp:taxon-name-part></tp:taxon-name></italic> sp. nov. (<bold>F</bold>). <italic><tp:taxon-name><tp:taxon-name-part taxon-name-part-type="genus" reg="Pheidole">Pheidole</tp:taxon-name-part> <tp:taxon-name-part taxon-name-part-type="species" reg="antranohofa">antranohofa</tp:taxon-name-part></tp:taxon-name></italic> sp. nov. (<bold>G</bold>). <italic><tp:taxon-name><tp:taxon-name-part taxon-name-part-type="genus" reg="Pheidole">Pheidole</tp:taxon-name-part> <tp:taxon-name-part taxon-name-part-type="species" reg="beanka">beanka</tp:taxon-name-part></tp:taxon-name></italic> sp. nov. (<bold>H</bold>). <italic><tp:taxon-name><tp:taxon-name-part taxon-name-part-type="genus" reg="Pheidole">Pheidole</tp:taxon-name-part> <tp:taxon-name-part taxon-name-part-type="species" reg="befotaka">befotaka</tp:taxon-name-part></tp:taxon-name></italic> sp. nov. (<bold>I</bold>). <italic><tp:taxon-name><tp:taxon-name-part taxon-name-part-type="genus" reg="Pheidole">Pheidole</tp:taxon-name-part> <tp:taxon-name-part taxon-name-part-type="species" reg="dasos">dasos</tp:taxon-name-part></tp:taxon-name></italic> sp. nov. (<bold>J</bold>). <italic><tp:taxon-name><tp:taxon-name-part taxon-name-part-type="genus" reg="Pheidole">Pheidole</tp:taxon-name-part> <tp:taxon-name-part taxon-name-part-type="species" reg="flavominuta">flavominuta</tp:taxon-name-part></tp:taxon-name></italic> sp. nov. (<bold>K</bold>). <italic><tp:taxon-name><tp:taxon-name-part taxon-name-part-type="genus" reg="Pheidole">Pheidole</tp:taxon-name-part> <tp:taxon-name-part taxon-name-part-type="species" reg="gracilis">gracilis</tp:taxon-name-part></tp:taxon-name></italic> sp. nov. (<bold>L</bold>). <italic><tp:taxon-name><tp:taxon-name-part taxon-name-part-type="genus" reg="Pheidole">Pheidole</tp:taxon-name-part> <tp:taxon-name-part taxon-name-part-type="species" reg="haboka">haboka</tp:taxon-name-part></tp:taxon-name></italic> sp. nov. (<bold>M</bold>). <italic><tp:taxon-name><tp:taxon-name-part taxon-name-part-type="genus" reg="Pheidole">Pheidole</tp:taxon-name-part> <tp:taxon-name-part taxon-name-part-type="species" reg="havoana">havoana</tp:taxon-name-part></tp:taxon-name></italic> sp. nov. (<bold>N</bold>). <italic><tp:taxon-name><tp:taxon-name-part taxon-name-part-type="genus" reg="Pheidole">Pheidole</tp:taxon-name-part> <tp:taxon-name-part taxon-name-part-type="species" reg="hazo">hazo</tp:taxon-name-part></tp:taxon-name></italic> sp. nov. (<bold>O</bold>). <italic><tp:taxon-name><tp:taxon-name-part taxon-name-part-type="genus" reg="Pheidole">Pheidole</tp:taxon-name-part> <tp:taxon-name-part taxon-name-part-type="species" reg="itremo">itremo</tp:taxon-name-part></tp:taxon-name></italic> sp. nov. (<bold>P</bold>). <italic><tp:taxon-name><tp:taxon-name-part taxon-name-part-type="genus" reg="Pheidole">Pheidole</tp:taxon-name-part> <tp:taxon-name-part taxon-name-part-type="species" reg="joffreville">joffreville</tp:taxon-name-part></tp:taxon-name></italic> sp. nov. (<bold>Q</bold>). <italic><tp:taxon-name><tp:taxon-name-part taxon-name-part-type="genus" reg="Pheidole">Pheidole</tp:taxon-name-part> <tp:taxon-name-part taxon-name-part-type="species" reg="kely">kely</tp:taxon-name-part></tp:taxon-name></italic> sp. nov. (<bold>R</bold>). <italic><tp:taxon-name><tp:taxon-name-part taxon-name-part-type="genus" reg="Pheidole">Pheidole</tp:taxon-name-part> <tp:taxon-name-part taxon-name-part-type="species" reg="lavasoa">lavasoa</tp:taxon-name-part></tp:taxon-name></italic> sp. nov. (<bold>S</bold>). <italic><tp:taxon-name><tp:taxon-name-part taxon-name-part-type="genus" reg="Pheidole">Pheidole</tp:taxon-name-part> <tp:taxon-name-part taxon-name-part-type="species" reg="litigiosa">litigiosa</tp:taxon-name-part></tp:taxon-name></italic> Forel (<bold>T</bold>).</p></caption><graphic xmlns:xlink="http://www.w3.org/1999/xlink" xlink:href="zookeys-949-001-g065.jpg" position="float" orientation="portrait" xlink:type="simple" id="oo_432234.jpg"><uri content-type="original_file" xlink:type="simple">https://binary.pensoft.net/fig/432234</uri></graphic></fig></tp:treatment-sec></tp:taxon-treatment>
