# Supplementary material for: Taxonomic revision of the Pheidole sikorae species group (Hymenoptera, Formicidae) from Madagascar
Source: Zookeys. 2020 Jul 15;949:1–185. doi: 10.3897/zookeys.949.51269 (PMC7381721; doi:10.3897/zookeys.949.51269)
Supplement: XML Treatment for Pheidole flavominuta [file zookeys.949.51269-treatment11.xml]

<!DOCTYPE tp:taxon-treatment
  PUBLIC "-//TaxonX//DTD Taxonomic Treatment Publishing DTD v0 20100105//EN" "tax-treatment-NSO.dtd">
<tp:taxon-treatment xmlns:tp="http://www.plazi.org/taxpub"><tp:treatment-meta><kwd-group><label>Taxon classification</label><kwd><named-content xmlns:xlink="http://www.w3.org/1999/xlink" content-type="kingdom">Animalia</named-content></kwd></kwd-group><mixed-citation publication-type="journal"><person-group><name><surname>Salata</surname><given-names>Sebastian</given-names></name><name><surname>Fisher</surname><given-names>Brian L.</given-names></name></person-group><article-title>Taxonomic revision of the <italic><tp:taxon-name><tp:taxon-name-part taxon-name-part-type="genus" reg="Pheidole">Pheidole</tp:taxon-name-part> <tp:taxon-name-part taxon-name-part-type="species" reg="sikorae">sikorae</tp:taxon-name-part></tp:taxon-name></italic> species group (<tp:taxon-name><tp:taxon-name-part taxon-name-part-type="order">Hymenoptera</tp:taxon-name-part></tp:taxon-name>, <tp:taxon-name><tp:taxon-name-part taxon-name-part-type="family">Formicidae</tp:taxon-name-part></tp:taxon-name>) from Madagascar</article-title><source>Zookeys</source><day>15</day><month>7</month><year>2020</year><volume>949</volume><fpage>1</fpage><lpage>185</lpage><pub-id pub-id-type="doi">10.3897/zookeys.949.51269</pub-id></mixed-citation></tp:treatment-meta><tp:nomenclature><tp:taxon-name><object-id xmlns:xlink="http://www.w3.org/1999/xlink" content-type="arpha" xlink:type="simple">C4C1340F-83DE-5456-8B67-7A4731BC6DFD</object-id>
              <tp:taxon-name-part taxon-name-part-type="genus" reg="Pheidole">Pheidole</tp:taxon-name-part>
              <tp:taxon-name-part taxon-name-part-type="species" reg="flavominuta">flavominuta</tp:taxon-name-part>
              <object-id xmlns:xlink="http://www.w3.org/1999/xlink" content-type="zoobank" xlink:type="simple">http://zoobank.org/59199444-7C41-420D-8302-7EFBE5525DF0</object-id>
            </tp:taxon-name><tp:taxon-status xmlns:xlink="http://www.w3.org/1999/xlink" xlink:type="simple">sp. nov.</tp:taxon-status><xref ref-type="fig" rid="F29">Figs 29A–F</xref><xref ref-type="fig" rid="F63">, 63K</xref><xref ref-type="fig" rid="F65">, 65K</xref></tp:nomenclature><tp:treatment-sec sec-type="type material" id="SECID0EBNEK"><title>Type material.</title><p><bold><italic>Holotype.</italic></bold> Madagascar. • 1 major worker; Toamasina; Réserve Spéciale Ambatovaky, Sandrangato river; <named-content xmlns:xlink="http://www.w3.org/1999/xlink" content-type="dwc:verbatimCoordinates" xlink:type="simple"><named-content content-type="geo-json" specific-use="{&#34;type&#34;:&#34;Point&#34;,&#34;coordinates&#34;:[49.292500,-16.817450]}" id="NCID0EPNEK" xlink:type="simple">-16.81745, 49.2925</named-content></named-content>; alt. 400 m; 26 Feb 2010; B. L. Fisher et al. leg.; rainforest, under root mat on ground; BLF24911; <ext-link xmlns:xlink="http://www.w3.org/1999/xlink" xlink:type="simple" ext-link-type="uri" xlink:href="http://data.antweb.org/specimen/CASENT0923272">CASENT0923272</ext-link> (<named-content xmlns:xlink="http://www.w3.org/1999/xlink" content-type="dwc:institutional_code" xlink:type="simple">CASC</named-content>). <bold><italic>Paratype.</italic></bold> • 1w.; same data as for holotype, <ext-link xmlns:xlink="http://www.w3.org/1999/xlink" xlink:type="simple" ext-link-type="uri" xlink:href="http://data.antweb.org/specimen/CASENT0162186">CASENT0162186</ext-link> (<named-content xmlns:xlink="http://www.w3.org/1999/xlink" content-type="dwc:institutional_code" xlink:type="simple">CASC</named-content>).</p><fig id="F29" position="float" orientation="portrait"><object-id xmlns:xlink="http://www.w3.org/1999/xlink" content-type="doi" xlink:type="simple">10.3897/zookeys.949.51269.figure29</object-id><object-id xmlns:xlink="http://www.w3.org/1999/xlink" content-type="arpha" xlink:type="simple">06140ECE-3C8F-5D2A-93A3-4BFEFF7348B3</object-id><label>Figure 29.</label><caption><p><italic><tp:taxon-name><tp:taxon-name-part taxon-name-part-type="genus" reg="Pheidole">Pheidole</tp:taxon-name-part> <tp:taxon-name-part taxon-name-part-type="species" reg="flavominuta">flavominuta</tp:taxon-name-part></tp:taxon-name></italic> sp. nov., full-face view (<bold>A</bold>), profile (<bold>C</bold>), and dorsal view (<bold>E</bold>) of paratype minor worker (<ext-link xmlns:xlink="http://www.w3.org/1999/xlink" xlink:type="simple" ext-link-type="uri" xlink:href="http://data.antweb.org/specimen/CASENT0162186">CASENT0162186</ext-link>) and full-face view (<bold>B</bold>), profile (<bold>D</bold>), and dorsal view (<bold>F</bold>) of holotype major worker (<ext-link xmlns:xlink="http://www.w3.org/1999/xlink" xlink:type="simple" ext-link-type="uri" xlink:href="http://data.antweb.org/specimen/CASENT0923272">CASENT0923272</ext-link>).</p></caption><graphic xmlns:xlink="http://www.w3.org/1999/xlink" xlink:href="zookeys-949-001-g029.jpg" position="float" orientation="portrait" xlink:type="simple" id="oo_432198.jpg"><uri content-type="original_file" xlink:type="simple">https://binary.pensoft.net/fig/432198</uri></graphic></fig></tp:treatment-sec><tp:treatment-sec sec-type="material" id="SECID0EZPEK"><title>Other material.</title><p>Madagascar. –<bold>Toamasina</bold>: • 1w., 1s.; Reserve Betampona, Camp Vohitsivalana, 37.1 km 338° Toamasina; <named-content xmlns:xlink="http://www.w3.org/1999/xlink" content-type="dwc:verbatimCoordinates" xlink:type="simple"><named-content content-type="geo-json" specific-use="{&#34;type&#34;:&#34;Point&#34;,&#34;coordinates&#34;:[49.202500,-17.886670]}" id="NCID0EEQEK" xlink:type="simple">-17.88667, 49.2025</named-content></named-content>; alt. 520 m; 1 Dec 2005; B. L. Fisher et al. leg.; rainforest, ex rotten log; BLF13262 (<named-content xmlns:xlink="http://www.w3.org/1999/xlink" content-type="dwc:institutional_code" xlink:type="simple">CASC</named-content>). • 1w., 1s.; Réserve Spéciale Ambatovaky, Sandrangato river; <named-content xmlns:xlink="http://www.w3.org/1999/xlink" content-type="dwc:verbatimCoordinates" xlink:type="simple"><named-content content-type="geo-json" specific-use="{&#34;type&#34;:&#34;Point&#34;,&#34;coordinates&#34;:[49.265510,-16.774680]}" id="NCID0ERQEK" xlink:type="simple">-16.77468, 49.26551</named-content></named-content>; alt. 355 m; 21 Feb 2010; B. L. Fisher et al. leg.; rainforest along river, under rootmat, litter on rock; BLF24505 (<named-content xmlns:xlink="http://www.w3.org/1999/xlink" content-type="dwc:institutional_code" xlink:type="simple">CASC</named-content>). • 1w., 1s.; Réserve Spéciale Ambatovaky, Sandrangato river; <named-content xmlns:xlink="http://www.w3.org/1999/xlink" content-type="dwc:verbatimCoordinates" xlink:type="simple"><named-content content-type="geo-json" specific-use="{&#34;type&#34;:&#34;Point&#34;,&#34;coordinates&#34;:[49.292500,-16.817450]}" id="NCID0E5QEK" xlink:type="simple">-16.81745, 49.2925</named-content></named-content>; alt. 400 m; 26 Feb 2010; B. L. Fisher et al. leg.; rainforest, ex rotten log; BLF24913 (<named-content xmlns:xlink="http://www.w3.org/1999/xlink" content-type="dwc:institutional_code" xlink:type="simple">CASC</named-content>). • 2w.; Réserve Spéciale Ambatovaky, Sandrangato river; <named-content xmlns:xlink="http://www.w3.org/1999/xlink" content-type="dwc:verbatimCoordinates" xlink:type="simple"><named-content content-type="geo-json" specific-use="{&#34;type&#34;:&#34;Point&#34;,&#34;coordinates&#34;:[49.292500,-16.817450]}" id="NCID0ELREK" xlink:type="simple">-16.81745, 49.2925</named-content></named-content>; alt. 400 m; 26 Feb 2010; B. L. Fisher et al. leg.; rainforest, ex rotten log; BLF24943 (<named-content xmlns:xlink="http://www.w3.org/1999/xlink" content-type="dwc:institutional_code" xlink:type="simple">CASC</named-content>). • 1w., 1s.; Réserve Spéciale Ambatovaky, Sandrangato river; <named-content xmlns:xlink="http://www.w3.org/1999/xlink" content-type="dwc:verbatimCoordinates" xlink:type="simple"><named-content content-type="geo-json" specific-use="{&#34;type&#34;:&#34;Point&#34;,&#34;coordinates&#34;:[49.292500,-16.817450]}" id="NCID0EYREK" xlink:type="simple">-16.81745, 49.2925</named-content></named-content>; alt. 400 m; 26 Feb 2010; B. L. Fisher et al. leg.; rainforest, ex rotten log; BLF24958 (<named-content xmlns:xlink="http://www.w3.org/1999/xlink" content-type="dwc:institutional_code" xlink:type="simple">CASC</named-content>).</p></tp:treatment-sec><tp:treatment-sec sec-type="diagnosis" id="SECID0ECSEK"><title>Diagnosis.</title><p>Minute species. <bold><italic>Major workers.</italic></bold><abbrev xmlns:xlink="http://www.w3.org/1999/xlink" xlink:title="maximum distance from the midpoint of the anterior clypeal margin to the midpoint of the posterior margin of the head" id="ABBRID0ELSEK" xlink:type="simple">HL</abbrev> &lt; 0.85 mm and <abbrev xmlns:xlink="http://www.w3.org/1999/xlink" xlink:title="mesosoma length (Weber’s length)" id="ABBRID0EPSEK" xlink:type="simple">WL</abbrev> &lt; 0.65 mm; head in full-face view elongate, not widening posteriorly with posterior sides slightly convex, in lateral view sub-oval and elongate with slightly convex dorsal and ventral sides; body yellow; sides of head with moderately dense, short, suberect to erect pilosity; entire head distinctly sculptured but with smooth interspaces; scape, when laid back, reaching the midlength of head; inner hypostomal teeth distinct, moderate, closely spaced, triangular, with rounded apex directed upward; outer hypostomal teeth lobe-like, approximately as high and wide as inner teeth; inner and outer hypostomal teeth moderately closely spaced and not connected by concavity; base of first gastral tergite smooth. <bold><italic>Minor workers.</italic></bold><abbrev xmlns:xlink="http://www.w3.org/1999/xlink" xlink:title="maximum distance from the midpoint of the anterior clypeal margin to the midpoint of the posterior margin of the head" id="ABBRID0EWSEK" xlink:type="simple">HL</abbrev> &lt; 0.45 mm and <abbrev xmlns:xlink="http://www.w3.org/1999/xlink" xlink:title="mesosoma length (Weber’s length)" id="ABBRID0E1SEK" xlink:type="simple">WL</abbrev> &lt; 0.5 mm, scape, when laid back, reaching the posterior head margin, propodeal spines small and triangular; head relatively rectangular; body yellow; head predominantly smooth; mesosoma smooth.</p></tp:treatment-sec><tp:treatment-sec sec-type="description" id="SECID0E5SEK"><title>Description.</title><p><bold>Major workers.</bold> Measurements (<italic>N</italic> = 5): <abbrev xmlns:xlink="http://www.w3.org/1999/xlink" xlink:title="maximum distance from the midpoint of the anterior clypeal margin to the midpoint of the posterior margin of the head" id="ABBRID0EITEK" xlink:type="simple">HL</abbrev>: 0.76–0.83 (0.8); <abbrev xmlns:xlink="http://www.w3.org/1999/xlink" xlink:title="head width" id="ABBRID0EMTEK" xlink:type="simple">HW</abbrev>: 0.68–0.73 (0.71); <abbrev xmlns:xlink="http://www.w3.org/1999/xlink" xlink:title="scape length" id="ABBRID0EQTEK" xlink:type="simple">SL</abbrev>: 0.39–0.41 (0.4); <abbrev xmlns:xlink="http://www.w3.org/1999/xlink" xlink:title="eye length" id="ABBRID0EUTEK" xlink:type="simple">EL</abbrev>: 0.08–0.08 (0.08); <abbrev xmlns:xlink="http://www.w3.org/1999/xlink" xlink:title="mesosoma length (Weber’s length)" id="ABBRID0EYTEK" xlink:type="simple">WL</abbrev>: 0.61–0.66 (0.64); <abbrev xmlns:xlink="http://www.w3.org/1999/xlink" xlink:title="propodeal spine length" id="ABBRID0E3TEK" xlink:type="simple">PSL</abbrev>: 0.1–0.13 (0.12); <abbrev xmlns:xlink="http://www.w3.org/1999/xlink" xlink:title="metatibia length" id="ABBRID0EAUEK" xlink:type="simple">MTL</abbrev>: 0.33–0.36 (0.35); <abbrev xmlns:xlink="http://www.w3.org/1999/xlink" xlink:title="pronotum width" id="ABBRID0EEUEK" xlink:type="simple">PNW</abbrev>: 0.36–0.4 (0.37); <abbrev xmlns:xlink="http://www.w3.org/1999/xlink" xlink:title="petiole width" id="ABBRID0EIUEK" xlink:type="simple">PTW</abbrev>: 0.09–0.1 (0.1); <abbrev xmlns:xlink="http://www.w3.org/1999/xlink" xlink:title="postpetiole width" id="ABBRID0EMUEK" xlink:type="simple">PPW</abbrev>: 0.17–0.19 (0.18); <abbrev xmlns:xlink="http://www.w3.org/1999/xlink" xlink:title="cephalic index" id="ABBRID0EQUEK" xlink:type="simple">CI</abbrev>: 111.3–115.3 (113.0); <abbrev xmlns:xlink="http://www.w3.org/1999/xlink" xlink:title="scape index" id="ABBRID0EUUEK" xlink:type="simple">SI</abbrev>: 53.7–58.7 (56.2); <abbrev xmlns:xlink="http://www.w3.org/1999/xlink" xlink:title="propodeal spine index" id="ABBRID0EYUEK" xlink:type="simple">PSLI</abbrev>: 12.8–15.5 (14.5); <abbrev xmlns:xlink="http://www.w3.org/1999/xlink" xlink:title="postpetiole width index" id="ABBRID0E3UEK" xlink:type="simple">PPI</abbrev>: 47.4–60.8 (54.6); <abbrev xmlns:xlink="http://www.w3.org/1999/xlink" xlink:title="pronotum index" id="ABBRID0EAVEK" xlink:type="simple">PNI</abbrev>: 51.4–53.9 (52.6); <abbrev xmlns:xlink="http://www.w3.org/1999/xlink" xlink:title="tibia index" id="ABBRID0EEVEK" xlink:type="simple">MTI</abbrev>: 48.2–49.6 (49.0).</p><p><bold><italic>Head.</italic></bold> In full-face view elongate, not widening posteriorly, with anterior and posterior sides slightly convex (Fig. <xref ref-type="fig" rid="F29">29B</xref>). In lateral view sub-oval and elongate; ventral and dorsal faces convex; inner hypostomal teeth visible. Sides of the head with moderately dense, short, suberect to erect pilosity; whole head with dense, long, decumbent to erect pilosity. Medial part of frons with thick, longitudinal, and dense rugae and smooth to indistinctly rugulate interspaces, rugae directed slightly outward on posteromedial part; lateral sides with thick, dense, and irregular rugae, interspaces shiny and distinctly rugoreticulate. Occipital lobes with dense, irregular rugae and distinctly rugoreticulate interspaces. Area posterolateral from eyes with weaker sculpture, rugoreticulate. Gena with relatively sparse and thick longitudinal rugae and smooth interspaces. Centre of clypeus smooth and shiny, lateral sides with indistinct rugulae; median notch present, moderately wide, and shallow; median longitudinal carina absent; lateral longitudinal carinae absent. Scape, when laid back, reaching the midlength of head; pilosity subdecumbent to erect (Fig. <xref ref-type="fig" rid="F29">29B, D</xref>). Inner hypostomal teeth distinct, moderate, closely spaced, triangular, with rounded apex directed upward; outer hypostomal teeth lobe-like, approximately as high and wide as inner teeth; inner and outer hypostomal teeth moderately closely spaced and not connected by concavity (Fig. <xref ref-type="fig" rid="F63">63K</xref>). <bold><italic>Mesosoma.</italic></bold> In lateral view, promesonotum short, angular, and moderately low, posterior mesonotum steep, mesonotal process very indistinct, bulge-like; promesonotal groove absent; metanotal groove absent; propodeal spines moderately long, with wide base and acute apex; humeral area laterally weakly produced (Fig. <xref ref-type="fig" rid="F29">29D</xref>). Surface shiny; promesonotum predominantly smooth with very fine network of rugoreticulae; anepisternum, katepisternum, and propodeum with rugoreticulae denser and thicker. Pilosity moderately dense, moderately long, and erect (Fig. <xref ref-type="fig" rid="F29">29D, F</xref>). <bold><italic>Petiole.</italic></bold> Shiny with dense foveolae; node smooth to finely foveolate, triangular, with rounded and thick apex, in rear view node dorsoventrally convex; pilosity moderately sparse and erect (Fig. <xref ref-type="fig" rid="F29">29D, F</xref>). <bold><italic>Postpetiole.</italic></bold> Shiny and foveolate; dorsum with reduced sculpture and smooth notch; in dorsal view oval, lateral margins medially with two dentate projections; pilosity long, moderately sparse, and erect (Fig. <xref ref-type="fig" rid="F29">29D, F</xref>). <bold><italic>Gaster.</italic></bold> Shiny and smooth; pilosity moderately dense, moderately short, and erect (Fig. <xref ref-type="fig" rid="F29">29D, F</xref>). <bold><italic>Colour.</italic></bold> Yellow (Fig. <xref ref-type="fig" rid="F29">29D, F</xref>).</p><p><bold>Minor workers.</bold> Measurements (<italic>N</italic> = 5): <abbrev xmlns:xlink="http://www.w3.org/1999/xlink" xlink:title="maximum distance from the midpoint of the anterior clypeal margin to the midpoint of the posterior margin of the head" id="ABBRID0EIXEK" xlink:type="simple">HL</abbrev>: 0.42–0.44 (0.43); <abbrev xmlns:xlink="http://www.w3.org/1999/xlink" xlink:title="head width" id="ABBRID0EMXEK" xlink:type="simple">HW</abbrev>: 0.37–0.39 (0.38); <abbrev xmlns:xlink="http://www.w3.org/1999/xlink" xlink:title="scape length" id="ABBRID0EQXEK" xlink:type="simple">SL</abbrev>: 0.34–0.36 (0.35); <abbrev xmlns:xlink="http://www.w3.org/1999/xlink" xlink:title="eye length" id="ABBRID0EUXEK" xlink:type="simple">EL</abbrev>: 0.06–0.07 (0.06); <abbrev xmlns:xlink="http://www.w3.org/1999/xlink" xlink:title="mesosoma length (Weber’s length)" id="ABBRID0EYXEK" xlink:type="simple">WL</abbrev>: 0.46–0.49 (0.47); <abbrev xmlns:xlink="http://www.w3.org/1999/xlink" xlink:title="propodeal spine length" id="ABBRID0E3XEK" xlink:type="simple">PSL</abbrev>: 0.05–0.07 (0.06); <abbrev xmlns:xlink="http://www.w3.org/1999/xlink" xlink:title="metatibia length" id="ABBRID0EAYEK" xlink:type="simple">MTL</abbrev>: 0.25–0.28 (0.26); <abbrev xmlns:xlink="http://www.w3.org/1999/xlink" xlink:title="pronotum width" id="ABBRID0EEYEK" xlink:type="simple">PNW</abbrev>: 0.23–0.26 (0.25); <abbrev xmlns:xlink="http://www.w3.org/1999/xlink" xlink:title="petiole width" id="ABBRID0EIYEK" xlink:type="simple">PTW</abbrev>: 0.05–0.07 (0.06); <abbrev xmlns:xlink="http://www.w3.org/1999/xlink" xlink:title="postpetiole width" id="ABBRID0EMYEK" xlink:type="simple">PPW</abbrev>: 0.09–0.11 (0.1); <abbrev xmlns:xlink="http://www.w3.org/1999/xlink" xlink:title="cephalic index" id="ABBRID0EQYEK" xlink:type="simple">CI</abbrev>: 108.4–117.2 (114.8); <abbrev xmlns:xlink="http://www.w3.org/1999/xlink" xlink:title="scape index" id="ABBRID0EUYEK" xlink:type="simple">SI</abbrev>: 88.2–95.7 (93.2); <abbrev xmlns:xlink="http://www.w3.org/1999/xlink" xlink:title="propodeal spine index" id="ABBRID0EYYEK" xlink:type="simple">PSLI</abbrev>: 12.2–16.9 (14.6); <abbrev xmlns:xlink="http://www.w3.org/1999/xlink" xlink:title="postpetiole width index" id="ABBRID0E3YEK" xlink:type="simple">PPI</abbrev>: 47.7–70.7 (63.8); <abbrev xmlns:xlink="http://www.w3.org/1999/xlink" xlink:title="pronotum index" id="ABBRID0EAZEK" xlink:type="simple">PNI</abbrev>: 59.6–69.4 (66.4); <abbrev xmlns:xlink="http://www.w3.org/1999/xlink" xlink:title="tibia index" id="ABBRID0EEZEK" xlink:type="simple">MTI</abbrev>: 67.7–70.3 (69.0).</p><p><bold><italic>Head.</italic></bold> Cephalic margin indistinctly concave to straight (Fig. <xref ref-type="fig" rid="F29">29A</xref>). Pilosity relatively dense, moderately long, decumbent to suberect. Sculpture shiny and smooth; lateral sides of frons with fine, sparse, longitudinal, and interrupted rugulae; vertex with indistinct, sparse, and transverse rugulae; antennal sockets with few thick, curved outward rugae and smooth interspaces. Clypeus with median longitudinal carina absent; two lateral longitudinal carinae absent. Scape, when laid back, reaching the posterior head margin; pilosity dense, subdecumbent to erect (Fig. <xref ref-type="fig" rid="F29">29A, C</xref>). <bold><italic>Mesosoma.</italic></bold> In lateral view, promesonotum moderately high and short, arched; promesonotal groove absent; metanotal groove distinct; propodeal spines small and triangular (Fig. <xref ref-type="fig" rid="F29">29C</xref>). Sculpture shiny and smooth. Pilosity moderately sparse, moderately long, and erect (Fig. <xref ref-type="fig" rid="F29">29C, E</xref>). <bold><italic>Gaster.</italic></bold> With sparse, erect pilosity (Fig. <xref ref-type="fig" rid="F29">29C, E</xref>). <bold><italic>Colour.</italic></bold> Yellow, head and gaster slightly darker (Fig. <xref ref-type="fig" rid="F29">29C, E</xref>).</p></tp:treatment-sec><tp:treatment-sec sec-type="etymology" id="SECID0EQ1EK"><title>Etymology.</title><p>Latin for bright and small in reference to small body size and bright colouration.</p></tp:treatment-sec><tp:treatment-sec sec-type="biology" id="SECID0EV1EK"><title>Biology.</title><p>The species was collected between 355–520 m in elevation, in rainforest. Nests were located in rotten logs, and under rootmats on the ground.</p></tp:treatment-sec><tp:treatment-sec sec-type="comments" id="SECID0E11EK"><title>Comments.</title><p><italic><tp:taxon-name><tp:taxon-name-part taxon-name-part-type="genus" reg="Pheidole">Pheidole</tp:taxon-name-part> <tp:taxon-name-part taxon-name-part-type="species" reg="flavominuta">flavominuta</tp:taxon-name-part></tp:taxon-name></italic> sp. nov. belongs to the group of species characterised by small body size (major workers: <abbrev xmlns:xlink="http://www.w3.org/1999/xlink" xlink:title="maximum distance from the midpoint of the anterior clypeal margin to the midpoint of the posterior margin of the head" id="ABBRID0EL2EK" xlink:type="simple">HL</abbrev> &lt; 1.05 mm, <abbrev xmlns:xlink="http://www.w3.org/1999/xlink" xlink:title="mesosoma length (Weber’s length)" id="ABBRID0EP2EK" xlink:type="simple">WL</abbrev> &lt; 0.9 mm and minor workers <abbrev xmlns:xlink="http://www.w3.org/1999/xlink" xlink:title="maximum distance from the midpoint of the anterior clypeal margin to the midpoint of the posterior margin of the head" id="ABBRID0ET2EK" xlink:type="simple">HL</abbrev> &lt; 0.5 mm, <abbrev xmlns:xlink="http://www.w3.org/1999/xlink" xlink:title="mesosoma length (Weber’s length)" id="ABBRID0EX2EK" xlink:type="simple">WL</abbrev> &lt; 0.6 mm), head in major workers elongate and not widening posteriorly, minor workers with predominantly smooth and relatively rectangular head, and yellow to brown body colouration. The group includes four species: <italic><tp:taxon-name><tp:taxon-name-part taxon-name-part-type="genus" reg="Pheidole">P.</tp:taxon-name-part> <tp:taxon-name-part taxon-name-part-type="species" reg="flavominuta">flavominuta</tp:taxon-name-part></tp:taxon-name></italic> sp. nov., <italic><tp:taxon-name><tp:taxon-name-part taxon-name-part-type="genus" reg="Pheidole">P.</tp:taxon-name-part> <tp:taxon-name-part taxon-name-part-type="species" reg="nitidobruna">nitidobruna</tp:taxon-name-part></tp:taxon-name></italic> sp. nov., <italic><tp:taxon-name><tp:taxon-name-part taxon-name-part-type="genus" reg="Pheidole">P.</tp:taxon-name-part> <tp:taxon-name-part taxon-name-part-type="species" reg="mikros">mikros</tp:taxon-name-part></tp:taxon-name></italic> sp. nov., and <italic><tp:taxon-name><tp:taxon-name-part taxon-name-part-type="genus" reg="Pheidole">P.</tp:taxon-name-part> <tp:taxon-name-part taxon-name-part-type="species" reg="beanka">beanka</tp:taxon-name-part></tp:taxon-name></italic> sp. nov. Distribution of <italic><tp:taxon-name><tp:taxon-name-part taxon-name-part-type="genus" reg="Pheidole">P.</tp:taxon-name-part> <tp:taxon-name-part taxon-name-part-type="species" reg="flavominuta">flavominuta</tp:taxon-name-part></tp:taxon-name></italic> sp. nov. covers area north from Toamasina up to Antenina and doesn’t overlap with other members of this group. <italic><tp:taxon-name><tp:taxon-name-part taxon-name-part-type="genus" reg="Pheidole">Pheidole</tp:taxon-name-part> <tp:taxon-name-part taxon-name-part-type="species" reg="flavominuta">flavominuta</tp:taxon-name-part></tp:taxon-name></italic> sp. nov. strongly differs from other members of the group by having distinctly yellow body colouration in major and minor workers. Additionally, major workers have head, in lateral view, sub-oval and elongate with slightly convex dorsal and ventral sides, and first gastral tergite is entirely smooth. Minor workers of this species can be also separated by a short antennal scape which doesn’t exceed the posterior head margin.</p></tp:treatment-sec><tp:treatment-sec><!--Section generated to contain objects referenced in tp:taxon-treatment.--><fig id="F63" position="float" orientation="portrait"><object-id xmlns:xlink="http://www.w3.org/1999/xlink" content-type="doi" xlink:type="simple">10.3897/zookeys.949.51269.figure63</object-id><object-id xmlns:xlink="http://www.w3.org/1999/xlink" content-type="arpha" xlink:type="simple">6B8509E2-C600-57FC-BEFE-51CD47F6E198</object-id><label>Figure 63.</label><caption><p>Major worker, hypostomal teeth. <tp:taxon-name><tp:taxon-name-part taxon-name-part-type="genus" reg="Pheidole">Pheidole</tp:taxon-name-part> <tp:taxon-name-part taxon-name-part-type="species" reg="alina">alina</tp:taxon-name-part></tp:taxon-name> sp. nov. (<bold>A</bold>). <italic><tp:taxon-name><tp:taxon-name-part taxon-name-part-type="genus" reg="Pheidole">Pheidole</tp:taxon-name-part> <tp:taxon-name-part taxon-name-part-type="species" reg="ambohimanga">ambohimanga</tp:taxon-name-part></tp:taxon-name></italic> sp. nov. (<bold>B</bold>). <italic><tp:taxon-name><tp:taxon-name-part taxon-name-part-type="genus" reg="Pheidole">Pheidole</tp:taxon-name-part> <tp:taxon-name-part taxon-name-part-type="species" reg="analavelona">analavelona</tp:taxon-name-part></tp:taxon-name></italic> sp. nov. (<bold>C</bold>). <italic><tp:taxon-name><tp:taxon-name-part taxon-name-part-type="genus" reg="Pheidole">Pheidole</tp:taxon-name-part> <tp:taxon-name-part taxon-name-part-type="species" reg="andohahela">andohahela</tp:taxon-name-part></tp:taxon-name></italic> sp. nov. (<bold>D</bold>). <italic><tp:taxon-name><tp:taxon-name-part taxon-name-part-type="genus" reg="Pheidole">Pheidole</tp:taxon-name-part> <tp:taxon-name-part taxon-name-part-type="species" reg="anomala">anomala</tp:taxon-name-part></tp:taxon-name></italic> sp. nov. (<bold>E</bold>). <italic><tp:taxon-name><tp:taxon-name-part taxon-name-part-type="genus" reg="Pheidole">Pheidole</tp:taxon-name-part> <tp:taxon-name-part taxon-name-part-type="species" reg="anosyenne">anosyenne</tp:taxon-name-part></tp:taxon-name></italic> sp. nov. (<bold>F</bold>). <italic><tp:taxon-name><tp:taxon-name-part taxon-name-part-type="genus" reg="Pheidole">Pheidole</tp:taxon-name-part> <tp:taxon-name-part taxon-name-part-type="species" reg="antranohofa">antranohofa</tp:taxon-name-part></tp:taxon-name></italic> sp. nov. (<bold>G</bold>). <italic><tp:taxon-name><tp:taxon-name-part taxon-name-part-type="genus" reg="Pheidole">Pheidole</tp:taxon-name-part> <tp:taxon-name-part taxon-name-part-type="species" reg="beanka">beanka</tp:taxon-name-part></tp:taxon-name></italic> sp. nov. (<bold>H</bold>). <italic><tp:taxon-name><tp:taxon-name-part taxon-name-part-type="genus" reg="Pheidole">Pheidole</tp:taxon-name-part> <tp:taxon-name-part taxon-name-part-type="species" reg="befotaka">befotaka</tp:taxon-name-part></tp:taxon-name></italic> sp. nov. (<bold>I</bold>). <italic><tp:taxon-name><tp:taxon-name-part taxon-name-part-type="genus" reg="Pheidole">Pheidole</tp:taxon-name-part> <tp:taxon-name-part taxon-name-part-type="species" reg="dasos">dasos</tp:taxon-name-part></tp:taxon-name></italic> sp. nov. (<bold>J</bold>). <italic><tp:taxon-name><tp:taxon-name-part taxon-name-part-type="genus" reg="Pheidole">Pheidole</tp:taxon-name-part> <tp:taxon-name-part taxon-name-part-type="species" reg="flavominuta">flavominuta</tp:taxon-name-part></tp:taxon-name></italic> sp. nov. (<bold>K</bold>). <italic><tp:taxon-name><tp:taxon-name-part taxon-name-part-type="genus" reg="Pheidole">Pheidole</tp:taxon-name-part> <tp:taxon-name-part taxon-name-part-type="species" reg="gracilis">gracilis</tp:taxon-name-part></tp:taxon-name></italic> sp. nov. (<bold>L</bold>). <italic><tp:taxon-name><tp:taxon-name-part taxon-name-part-type="genus" reg="Pheidole">Pheidole</tp:taxon-name-part> <tp:taxon-name-part taxon-name-part-type="species" reg="haboka">haboka</tp:taxon-name-part></tp:taxon-name></italic> sp. nov. (<bold>M</bold>). <italic><tp:taxon-name><tp:taxon-name-part taxon-name-part-type="genus" reg="Pheidole">Pheidole</tp:taxon-name-part> <tp:taxon-name-part taxon-name-part-type="species" reg="havoana">havoana</tp:taxon-name-part></tp:taxon-name></italic> sp. nov. (<bold>N</bold>). <italic><tp:taxon-name><tp:taxon-name-part taxon-name-part-type="genus" reg="Pheidole">Pheidole</tp:taxon-name-part> <tp:taxon-name-part taxon-name-part-type="species" reg="hazo">hazo</tp:taxon-name-part></tp:taxon-name></italic> sp. nov. (<bold>O</bold>). <italic><tp:taxon-name><tp:taxon-name-part taxon-name-part-type="genus" reg="Pheidole">Pheidole</tp:taxon-name-part> <tp:taxon-name-part taxon-name-part-type="species" reg="itremo">itremo</tp:taxon-name-part></tp:taxon-name></italic> sp. nov. (<bold>P</bold>). <italic><tp:taxon-name><tp:taxon-name-part taxon-name-part-type="genus" reg="Pheidole">Pheidole</tp:taxon-name-part> <tp:taxon-name-part taxon-name-part-type="species" reg="joffreville">joffreville</tp:taxon-name-part></tp:taxon-name></italic> sp. nov. (<bold>Q</bold>). <italic><tp:taxon-name><tp:taxon-name-part taxon-name-part-type="genus" reg="Pheidole">Pheidole</tp:taxon-name-part> <tp:taxon-name-part taxon-name-part-type="species" reg="kely">kely</tp:taxon-name-part></tp:taxon-name></italic> sp. nov. (<bold>R</bold>). <italic><tp:taxon-name><tp:taxon-name-part taxon-name-part-type="genus" reg="Pheidole">Pheidole</tp:taxon-name-part> <tp:taxon-name-part taxon-name-part-type="species" reg="lavasoa">lavasoa</tp:taxon-name-part></tp:taxon-name></italic> sp. nov. (<bold>S</bold>). <italic><tp:taxon-name><tp:taxon-name-part taxon-name-part-type="genus" reg="Pheidole">Pheidole</tp:taxon-name-part> <tp:taxon-name-part taxon-name-part-type="species" reg="litigiosa">litigiosa</tp:taxon-name-part></tp:taxon-name></italic> Forel (<bold>T</bold>). <italic><tp:taxon-name><tp:taxon-name-part taxon-name-part-type="genus" reg="Pheidole">Pheidole</tp:taxon-name-part> <tp:taxon-name-part taxon-name-part-type="species" reg="mahamavo">mahamavo</tp:taxon-name-part></tp:taxon-name></italic> sp. nov. (<bold>U</bold>). <italic><tp:taxon-name><tp:taxon-name-part taxon-name-part-type="genus" reg="Pheidole">Pheidole</tp:taxon-name-part> <tp:taxon-name-part taxon-name-part-type="species" reg="mainty">mainty</tp:taxon-name-part></tp:taxon-name></italic> sp. nov. (<bold>V</bold>). <italic><tp:taxon-name><tp:taxon-name-part taxon-name-part-type="genus" reg="Pheidole">Pheidole</tp:taxon-name-part> <tp:taxon-name-part taxon-name-part-type="species" reg="mamiratra">mamiratra</tp:taxon-name-part></tp:taxon-name></italic> sp. nov. (<bold>W</bold>). <italic><tp:taxon-name><tp:taxon-name-part taxon-name-part-type="genus" reg="Pheidole">Pheidole</tp:taxon-name-part> <tp:taxon-name-part taxon-name-part-type="species" reg="manantenina">manantenina</tp:taxon-name-part></tp:taxon-name></italic> sp. nov. (<bold>X</bold>).</p></caption><graphic xmlns:xlink="http://www.w3.org/1999/xlink" xlink:href="zookeys-949-001-g063.jpg" position="float" orientation="portrait" xlink:type="simple" id="oo_432232.jpg"><uri content-type="original_file" xlink:type="simple">https://binary.pensoft.net/fig/432232</uri></graphic></fig><fig id="F65" position="float" orientation="portrait"><object-id xmlns:xlink="http://www.w3.org/1999/xlink" content-type="doi" xlink:type="simple">10.3897/zookeys.949.51269.figure65</object-id><object-id xmlns:xlink="http://www.w3.org/1999/xlink" content-type="arpha" xlink:type="simple">12C76D92-1E90-5081-8525-E8AFB8423C5E</object-id><label>Figure 65.</label><caption><p>Distribution. <italic><tp:taxon-name><tp:taxon-name-part taxon-name-part-type="genus" reg="Pheidole">Pheidole</tp:taxon-name-part> <tp:taxon-name-part taxon-name-part-type="species" reg="alina">alina</tp:taxon-name-part></tp:taxon-name></italic> sp. nov. (<bold>A</bold>). <italic><tp:taxon-name><tp:taxon-name-part taxon-name-part-type="genus" reg="Pheidole">Pheidole</tp:taxon-name-part> <tp:taxon-name-part taxon-name-part-type="species" reg="ambohimanga">ambohimanga</tp:taxon-name-part></tp:taxon-name></italic> sp. nov. (<bold>B</bold>). <italic><tp:taxon-name><tp:taxon-name-part taxon-name-part-type="genus" reg="Pheidole">Pheidole</tp:taxon-name-part> <tp:taxon-name-part taxon-name-part-type="species" reg="analavelona">analavelona</tp:taxon-name-part></tp:taxon-name></italic> sp. nov. (<bold>C</bold>). <italic><tp:taxon-name><tp:taxon-name-part taxon-name-part-type="genus" reg="Pheidole">Pheidole</tp:taxon-name-part> <tp:taxon-name-part taxon-name-part-type="species" reg="andohahela">andohahela</tp:taxon-name-part></tp:taxon-name></italic> sp. nov. (<bold>D</bold>). <italic><tp:taxon-name><tp:taxon-name-part taxon-name-part-type="genus" reg="Pheidole">Pheidole</tp:taxon-name-part> <tp:taxon-name-part taxon-name-part-type="species" reg="anomala">anomala</tp:taxon-name-part></tp:taxon-name></italic> sp. nov. (<bold>E</bold>). <italic><tp:taxon-name><tp:taxon-name-part taxon-name-part-type="genus" reg="Pheidole">Pheidole</tp:taxon-name-part> <tp:taxon-name-part taxon-name-part-type="species" reg="anosyenne">anosyenne</tp:taxon-name-part></tp:taxon-name></italic> sp. nov. (<bold>F</bold>). <italic><tp:taxon-name><tp:taxon-name-part taxon-name-part-type="genus" reg="Pheidole">Pheidole</tp:taxon-name-part> <tp:taxon-name-part taxon-name-part-type="species" reg="antranohofa">antranohofa</tp:taxon-name-part></tp:taxon-name></italic> sp. nov. (<bold>G</bold>). <italic><tp:taxon-name><tp:taxon-name-part taxon-name-part-type="genus" reg="Pheidole">Pheidole</tp:taxon-name-part> <tp:taxon-name-part taxon-name-part-type="species" reg="beanka">beanka</tp:taxon-name-part></tp:taxon-name></italic> sp. nov. (<bold>H</bold>). <italic><tp:taxon-name><tp:taxon-name-part taxon-name-part-type="genus" reg="Pheidole">Pheidole</tp:taxon-name-part> <tp:taxon-name-part taxon-name-part-type="species" reg="befotaka">befotaka</tp:taxon-name-part></tp:taxon-name></italic> sp. nov. (<bold>I</bold>). <italic><tp:taxon-name><tp:taxon-name-part taxon-name-part-type="genus" reg="Pheidole">Pheidole</tp:taxon-name-part> <tp:taxon-name-part taxon-name-part-type="species" reg="dasos">dasos</tp:taxon-name-part></tp:taxon-name></italic> sp. nov. (<bold>J</bold>). <italic><tp:taxon-name><tp:taxon-name-part taxon-name-part-type="genus" reg="Pheidole">Pheidole</tp:taxon-name-part> <tp:taxon-name-part taxon-name-part-type="species" reg="flavominuta">flavominuta</tp:taxon-name-part></tp:taxon-name></italic> sp. nov. (<bold>K</bold>). <italic><tp:taxon-name><tp:taxon-name-part taxon-name-part-type="genus" reg="Pheidole">Pheidole</tp:taxon-name-part> <tp:taxon-name-part taxon-name-part-type="species" reg="gracilis">gracilis</tp:taxon-name-part></tp:taxon-name></italic> sp. nov. (<bold>L</bold>). <italic><tp:taxon-name><tp:taxon-name-part taxon-name-part-type="genus" reg="Pheidole">Pheidole</tp:taxon-name-part> <tp:taxon-name-part taxon-name-part-type="species" reg="haboka">haboka</tp:taxon-name-part></tp:taxon-name></italic> sp. nov. (<bold>M</bold>). <italic><tp:taxon-name><tp:taxon-name-part taxon-name-part-type="genus" reg="Pheidole">Pheidole</tp:taxon-name-part> <tp:taxon-name-part taxon-name-part-type="species" reg="havoana">havoana</tp:taxon-name-part></tp:taxon-name></italic> sp. nov. (<bold>N</bold>). <italic><tp:taxon-name><tp:taxon-name-part taxon-name-part-type="genus" reg="Pheidole">Pheidole</tp:taxon-name-part> <tp:taxon-name-part taxon-name-part-type="species" reg="hazo">hazo</tp:taxon-name-part></tp:taxon-name></italic> sp. nov. (<bold>O</bold>). <italic><tp:taxon-name><tp:taxon-name-part taxon-name-part-type="genus" reg="Pheidole">Pheidole</tp:taxon-name-part> <tp:taxon-name-part taxon-name-part-type="species" reg="itremo">itremo</tp:taxon-name-part></tp:taxon-name></italic> sp. nov. (<bold>P</bold>). <italic><tp:taxon-name><tp:taxon-name-part taxon-name-part-type="genus" reg="Pheidole">Pheidole</tp:taxon-name-part> <tp:taxon-name-part taxon-name-part-type="species" reg="joffreville">joffreville</tp:taxon-name-part></tp:taxon-name></italic> sp. nov. (<bold>Q</bold>). <italic><tp:taxon-name><tp:taxon-name-part taxon-name-part-type="genus" reg="Pheidole">Pheidole</tp:taxon-name-part> <tp:taxon-name-part taxon-name-part-type="species" reg="kely">kely</tp:taxon-name-part></tp:taxon-name></italic> sp. nov. (<bold>R</bold>). <italic><tp:taxon-name><tp:taxon-name-part taxon-name-part-type="genus" reg="Pheidole">Pheidole</tp:taxon-name-part> <tp:taxon-name-part taxon-name-part-type="species" reg="lavasoa">lavasoa</tp:taxon-name-part></tp:taxon-name></italic> sp. nov. (<bold>S</bold>). <italic><tp:taxon-name><tp:taxon-name-part taxon-name-part-type="genus" reg="Pheidole">Pheidole</tp:taxon-name-part> <tp:taxon-name-part taxon-name-part-type="species" reg="litigiosa">litigiosa</tp:taxon-name-part></tp:taxon-name></italic> Forel (<bold>T</bold>).</p></caption><graphic xmlns:xlink="http://www.w3.org/1999/xlink" xlink:href="zookeys-949-001-g065.jpg" position="float" orientation="portrait" xlink:type="simple" id="oo_432234.jpg"><uri content-type="original_file" xlink:type="simple">https://binary.pensoft.net/fig/432234</uri></graphic></fig></tp:treatment-sec></tp:taxon-treatment>
