# Supplementary material for: Taxonomic revision of the Pheidole sikorae species group (Hymenoptera, Formicidae) from Madagascar
Source: Zookeys. 2020 Jul 15;949:1–185. doi: 10.3897/zookeys.949.51269 (PMC7381721; doi:10.3897/zookeys.949.51269)
Supplement: XML Treatment for Pheidole mainty [file zookeys.949.51269-treatment22.xml]

<!DOCTYPE tp:taxon-treatment
  PUBLIC "-//TaxonX//DTD Taxonomic Treatment Publishing DTD v0 20100105//EN" "tax-treatment-NSO.dtd">
<tp:taxon-treatment xmlns:tp="http://www.plazi.org/taxpub"><tp:treatment-meta><kwd-group><label>Taxon classification</label><kwd><named-content xmlns:xlink="http://www.w3.org/1999/xlink" content-type="kingdom">Animalia</named-content></kwd></kwd-group><mixed-citation publication-type="journal"><person-group><name><surname>Salata</surname><given-names>Sebastian</given-names></name><name><surname>Fisher</surname><given-names>Brian L.</given-names></name></person-group><article-title>Taxonomic revision of the <italic><tp:taxon-name><tp:taxon-name-part taxon-name-part-type="genus" reg="Pheidole">Pheidole</tp:taxon-name-part> <tp:taxon-name-part taxon-name-part-type="species" reg="sikorae">sikorae</tp:taxon-name-part></tp:taxon-name></italic> species group (<tp:taxon-name><tp:taxon-name-part taxon-name-part-type="order">Hymenoptera</tp:taxon-name-part></tp:taxon-name>, <tp:taxon-name><tp:taxon-name-part taxon-name-part-type="family">Formicidae</tp:taxon-name-part></tp:taxon-name>) from Madagascar</article-title><source>Zookeys</source><day>15</day><month>7</month><year>2020</year><volume>949</volume><fpage>1</fpage><lpage>185</lpage><pub-id pub-id-type="doi">10.3897/zookeys.949.51269</pub-id></mixed-citation></tp:treatment-meta><tp:nomenclature><tp:taxon-name><object-id xmlns:xlink="http://www.w3.org/1999/xlink" content-type="arpha" xlink:type="simple">206193C3-EB1D-5F3A-8DA5-19D451D92280</object-id>
              <tp:taxon-name-part taxon-name-part-type="genus" reg="Pheidole">Pheidole</tp:taxon-name-part>
              <tp:taxon-name-part taxon-name-part-type="species" reg="mainty">mainty</tp:taxon-name-part>
              <object-id xmlns:xlink="http://www.w3.org/1999/xlink" content-type="zoobank" xlink:type="simple">http://zoobank.org/0F8A6886-41A2-4031-A3C8-26E286D37819</object-id>
            </tp:taxon-name><tp:taxon-status xmlns:xlink="http://www.w3.org/1999/xlink" xlink:type="simple">sp. nov.</tp:taxon-status><xref ref-type="fig" rid="F40">Figs 40A–F</xref><xref ref-type="fig" rid="F63">, 63V</xref><xref ref-type="fig" rid="F66">, 66B</xref></tp:nomenclature><tp:treatment-sec sec-type="type material" id="SECID0ENYCM"><title>Type material.</title><p><bold><italic>Holotype.</italic></bold> Madagascar. • 1 major worker; Antsiranana; Sava Region: Parc National de Marojejy, near summit, 25.4 km 20.1°NE Andapa; <named-content xmlns:xlink="http://www.w3.org/1999/xlink" content-type="dwc:verbatimCoordinates" xlink:type="simple"><named-content content-type="geo-json" specific-use="{&#34;type&#34;:&#34;Point&#34;,&#34;coordinates&#34;:[49.732430,-14.449180]}" id="NCID0E2YCM" xlink:type="simple">-14.44918, 49.73243</named-content></named-content>; alt. 2100 m; 10 Feb 2018; B. L. Fisher et al.; montane shrubland, under rootmat, on stone; BLF40947; <ext-link xmlns:xlink="http://www.w3.org/1999/xlink" xlink:type="simple" ext-link-type="uri" xlink:href="http://data.antweb.org/specimen/CASENT0923261">CASENT0923261</ext-link> (<named-content xmlns:xlink="http://www.w3.org/1999/xlink" content-type="dwc:institutional_code" xlink:type="simple">CASC</named-content>). <bold><italic>Paratype.</italic></bold> • 1w.; same data as for holotype, <ext-link xmlns:xlink="http://www.w3.org/1999/xlink" xlink:type="simple" ext-link-type="uri" xlink:href="http://data.antweb.org/specimen/CASENT0809553">CASENT0809553</ext-link> (<named-content xmlns:xlink="http://www.w3.org/1999/xlink" content-type="dwc:institutional_code" xlink:type="simple">CASC</named-content>).</p><fig id="F40" position="float" orientation="portrait"><object-id xmlns:xlink="http://www.w3.org/1999/xlink" content-type="doi" xlink:type="simple">10.3897/zookeys.949.51269.figure40</object-id><object-id xmlns:xlink="http://www.w3.org/1999/xlink" content-type="arpha" xlink:type="simple">C06F982D-C51F-5E77-9E1C-25E2A37F64BB</object-id><label>Figure 40.</label><caption><p><italic><tp:taxon-name><tp:taxon-name-part taxon-name-part-type="genus" reg="Pheidole">Pheidole</tp:taxon-name-part> <tp:taxon-name-part taxon-name-part-type="species" reg="mainty">mainty</tp:taxon-name-part></tp:taxon-name></italic> sp. nov., full-face view (<bold>A</bold>), profile (<bold>C</bold>), and dorsal view (<bold>E</bold>) of paratype minor worker (<ext-link xmlns:xlink="http://www.w3.org/1999/xlink" xlink:type="simple" ext-link-type="uri" xlink:href="http://data.antweb.org/specimen/CASENT0809553">CASENT0809553</ext-link>) and full-face view (<bold>B</bold>), profile (<bold>D</bold>), and dorsal view (<bold>F</bold>) of holotype major worker (<ext-link xmlns:xlink="http://www.w3.org/1999/xlink" xlink:type="simple" ext-link-type="uri" xlink:href="http://data.antweb.org/specimen/CASENT0923261">CASENT0923261</ext-link>).</p></caption><graphic xmlns:xlink="http://www.w3.org/1999/xlink" xlink:href="zookeys-949-001-g040.jpg" position="float" orientation="portrait" xlink:type="simple" id="oo_432209.jpg"><uri content-type="original_file" xlink:type="simple">https://binary.pensoft.net/fig/432209</uri></graphic></fig></tp:treatment-sec><tp:treatment-sec sec-type="diagnosis" id="SECID0EF2CM"><title>Diagnosis.</title><p>Moderately large species. <bold><italic>Major workers.</italic></bold> Head in full-face view sub-oval and slightly widening posteriorly, with anterior and posterior sides slightly convex, in lateral view sub-oval; ventral and dorsal faces convex; sides of the head with very dense, moderately long, suberect to erect pilosity; medial part of frons with thick, interrupted, dense, and longitudinal rugae with smooth to indistinctly rugulate interspaces; occipital lobes and area posterolateral from eyes without smooth notches; scape, when laid back, exceeding the midlength of head by one-fifth of its length; inner hypostomal teeth distinct, moderately large, and narrow, closely spaced, triangular with apex directed slightly inward; outer hypostomal teeth lobe-like, wider and higher than inner teeth, apex directed outward; inner and outer hypostomal teeth closely spaced and not connected by concavity; mesosoma rugofoveolate; katepisternum with smooth notch; dorsal side of promesonotum with reduced and sparser sculpture; gaster smooth; body black. <bold><italic>Minor workers.</italic></bold> Head foveolate; vertex with fading foveolae; frons with distinct and sparse, longitudinal rugae; area posterolateral from eyes smooth; scape, when laid back, exceeding the posterior head margin by one-third of its length; promesonotum low and moderately long; promesonotal groove present; propodeal spines small, triangular; mesosoma foveolate; promesonotal dorsum, katepisternum, and propodeum predominantly smooth; body black.</p></tp:treatment-sec><tp:treatment-sec sec-type="description" id="SECID0ER2CM"><title>Description.</title><p><bold>Major workers.</bold> Measurements (<italic>N</italic> = 1): <abbrev xmlns:xlink="http://www.w3.org/1999/xlink" xlink:title="maximum distance from the midpoint of the anterior clypeal margin to the midpoint of the posterior margin of the head" id="ABBRID0E22CM" xlink:type="simple">HL</abbrev>: 1.34; <abbrev xmlns:xlink="http://www.w3.org/1999/xlink" xlink:title="head width" id="ABBRID0E62CM" xlink:type="simple">HW</abbrev>: 1.33; <abbrev xmlns:xlink="http://www.w3.org/1999/xlink" xlink:title="scape length" id="ABBRID0ED3CM" xlink:type="simple">SL</abbrev>: 0.9; <abbrev xmlns:xlink="http://www.w3.org/1999/xlink" xlink:title="eye length" id="ABBRID0EH3CM" xlink:type="simple">EL</abbrev>: 0.18; <abbrev xmlns:xlink="http://www.w3.org/1999/xlink" xlink:title="mesosoma length (Weber’s length)" id="ABBRID0EL3CM" xlink:type="simple">WL</abbrev>: 1.25; <abbrev xmlns:xlink="http://www.w3.org/1999/xlink" xlink:title="propodeal spine length" id="ABBRID0EP3CM" xlink:type="simple">PSL</abbrev>: 0.22; <abbrev xmlns:xlink="http://www.w3.org/1999/xlink" xlink:title="metatibia length" id="ABBRID0ET3CM" xlink:type="simple">MTL</abbrev>: 0.94; <abbrev xmlns:xlink="http://www.w3.org/1999/xlink" xlink:title="pronotum width" id="ABBRID0EX3CM" xlink:type="simple">PNW</abbrev>: 0.53; <abbrev xmlns:xlink="http://www.w3.org/1999/xlink" xlink:title="petiole width" id="ABBRID0E23CM" xlink:type="simple">PTW</abbrev>: 0.16; <abbrev xmlns:xlink="http://www.w3.org/1999/xlink" xlink:title="postpetiole width" id="ABBRID0E63CM" xlink:type="simple">PPW</abbrev>: 0.36; <abbrev xmlns:xlink="http://www.w3.org/1999/xlink" xlink:title="cephalic index" id="ABBRID0ED4CM" xlink:type="simple">CI</abbrev>: 100.4; <abbrev xmlns:xlink="http://www.w3.org/1999/xlink" xlink:title="scape index" id="ABBRID0EH4CM" xlink:type="simple">SI</abbrev>: 67.8; <abbrev xmlns:xlink="http://www.w3.org/1999/xlink" xlink:title="propodeal spine index" id="ABBRID0EL4CM" xlink:type="simple">PSLI</abbrev>: 16.5; <abbrev xmlns:xlink="http://www.w3.org/1999/xlink" xlink:title="postpetiole width index" id="ABBRID0EP4CM" xlink:type="simple">PPI</abbrev>: 46.1; <abbrev xmlns:xlink="http://www.w3.org/1999/xlink" xlink:title="pronotum index" id="ABBRID0ET4CM" xlink:type="simple">PNI</abbrev>: 39.6; <abbrev xmlns:xlink="http://www.w3.org/1999/xlink" xlink:title="tibia index" id="ABBRID0EX4CM" xlink:type="simple">MTI</abbrev>: 70.5.</p><p><bold><italic>Head.</italic></bold> In full-face view sub-oval, slightly widening posteriorly, with anterior and posterior sides convex (Fig. <xref ref-type="fig" rid="F40">40B</xref>). In lateral view sub-oval; ventral and dorsal faces convex; inner hypostomal teeth invisible. Sides of the head with very dense, moderately long, suberect to erect pilosity; whole head with dense, long, decumbent to erect pilosity. Medial part of frons with thick, interrupted, dense, and longitudinal rugae with smooth to indistinctly rugulate interspaces; lateral sides of frons with denser, thick, and longitudinal rugae, interspaces with dense, thick, and distinct rugulae. Occipital lobes with sparser and fading rugae and indistinctly rugulate to smooth interspaces. Area posterolateral from eyes with dense, thick, longitudinal rugae with distinctly rugulate interspaces, sculpture slightly fading posteriorly. Gena with relatively sparse, thick, longitudinal rugae and indistinctly rugulate interspaces. Centre of clypeus smooth with few longitudinal rugulae and shiny, lateral sides with indistinct rugulae; median notch present, moderately wide, and shallow; median longitudinal carina present; lateral longitudinal carinae absent. Scape, when laid back, exceeding the midlength of head by one-fifth of its length; pilosity subdecumbent to erect (Fig. <xref ref-type="fig" rid="F40">40B, D</xref>). Inner hypostomal teeth distinct, moderately large, and narrow, closely spaced, triangular with apex directed slightly inward; outer hypostomal teeth lobe-like, wider and higher than inner teeth, apex directed outward; inner and outer hypostomal teeth closely spaced and not connected by concavity (Fig. <xref ref-type="fig" rid="F63">63V</xref>). <bold><italic>Mesosoma.</italic></bold> In lateral view, promesonotum short, angular, and moderately low, posterior mesonotum moderately steep, mesonotal process indistinct, tubercle-like; promesonotal groove absent; metanotal groove absent; propodeal spines moderately long, relatively wide, and with acute apex; humeral area weakly produced (Fig. <xref ref-type="fig" rid="F40">40D</xref>). Surface shiny and rugofoveolate; katepisternum with smooth notch; dorsal side of promesonotum with reduced and sparser sculpture. Pilosity moderately dense, long, and erect (Fig. <xref ref-type="fig" rid="F40">40D, F</xref>). <bold><italic>Petiole.</italic></bold> Shiny with sparse foveolae; node finely smooth, triangular, with rounded and thick apex, in rear view node dorsoventrally slightly convex; pilosity moderately sparse and erect (Fig. <xref ref-type="fig" rid="F40">40D, F</xref>). <bold><italic>Postpetiole.</italic></bold> Shiny and foveolate; dorsum smooth; in dorsal view oval, lateral margins medially with two very small and dentate projections; pilosity long, moderately sparse, and erect (Fig. <xref ref-type="fig" rid="F40">40D, F</xref>). <bold><italic>Gaster.</italic></bold> Shiny and smooth; pilosity moderately dense, long, and erect (Fig. <xref ref-type="fig" rid="F40">40D, F</xref>). <bold><italic>Colour.</italic></bold> Black, antenna and legs brownish (Fig. <xref ref-type="fig" rid="F40">40D, F</xref>).</p><p><bold>Minor workers.</bold> Measurements (<italic>N</italic> = 1): <abbrev xmlns:xlink="http://www.w3.org/1999/xlink" xlink:title="maximum distance from the midpoint of the anterior clypeal margin to the midpoint of the posterior margin of the head" id="ABBRID0E26CM" xlink:type="simple">HL</abbrev>: 0.74; <abbrev xmlns:xlink="http://www.w3.org/1999/xlink" xlink:title="head width" id="ABBRID0E66CM" xlink:type="simple">HW</abbrev>: 0.64; <abbrev xmlns:xlink="http://www.w3.org/1999/xlink" xlink:title="scape length" id="ABBRID0EDADM" xlink:type="simple">SL</abbrev>: 0.93; <abbrev xmlns:xlink="http://www.w3.org/1999/xlink" xlink:title="eye length" id="ABBRID0EHADM" xlink:type="simple">EL</abbrev>: 0.14; <abbrev xmlns:xlink="http://www.w3.org/1999/xlink" xlink:title="mesosoma length (Weber’s length)" id="ABBRID0ELADM" xlink:type="simple">WL</abbrev>: 1.01; <abbrev xmlns:xlink="http://www.w3.org/1999/xlink" xlink:title="propodeal spine length" id="ABBRID0EPADM" xlink:type="simple">PSL</abbrev>: 0.12; <abbrev xmlns:xlink="http://www.w3.org/1999/xlink" xlink:title="metatibia length" id="ABBRID0ETADM" xlink:type="simple">MTL</abbrev>: 0.78; <abbrev xmlns:xlink="http://www.w3.org/1999/xlink" xlink:title="pronotum width" id="ABBRID0EXADM" xlink:type="simple">PNW</abbrev>: 0.45; <abbrev xmlns:xlink="http://www.w3.org/1999/xlink" xlink:title="petiole width" id="ABBRID0E2ADM" xlink:type="simple">PTW</abbrev>: 0.1; <abbrev xmlns:xlink="http://www.w3.org/1999/xlink" xlink:title="postpetiole width" id="ABBRID0E6ADM" xlink:type="simple">PPW</abbrev>: 0.19; <abbrev xmlns:xlink="http://www.w3.org/1999/xlink" xlink:title="cephalic index" id="ABBRID0EDBDM" xlink:type="simple">CI</abbrev>: 114.3; <abbrev xmlns:xlink="http://www.w3.org/1999/xlink" xlink:title="scape index" id="ABBRID0EHBDM" xlink:type="simple">SI</abbrev>: 144.6; <abbrev xmlns:xlink="http://www.w3.org/1999/xlink" xlink:title="propodeal spine index" id="ABBRID0ELBDM" xlink:type="simple">PSLI</abbrev>: 15.9; <abbrev xmlns:xlink="http://www.w3.org/1999/xlink" xlink:title="postpetiole width index" id="ABBRID0EPBDM" xlink:type="simple">PPI</abbrev>: 52.1; <abbrev xmlns:xlink="http://www.w3.org/1999/xlink" xlink:title="pronotum index" id="ABBRID0ETBDM" xlink:type="simple">PNI</abbrev>: 69.8; <abbrev xmlns:xlink="http://www.w3.org/1999/xlink" xlink:title="tibia index" id="ABBRID0EXBDM" xlink:type="simple">MTI</abbrev>: 121.6.</p><p><bold><italic>Head.</italic></bold> Cephalic margin slightly convex (Fig. <xref ref-type="fig" rid="F40">40A</xref>). Pilosity relatively sparse, short, subdecumbent. Sculpture shiny and foveolate; vertex with fading foveolae; frons with distinct, sparse, and longitudinal rugae; area posterolateral from eyes smooth; antennal sockets with few indistinct, curved outward rugae and foveolate interspaces. Clypeus with median longitudinal carina absent; two lateral longitudinal carinae absent. Scape, when laid back, exceeding the posterior head margin by one-third of its length; pilosity dense, subdecumbent to erect (Fig. <xref ref-type="fig" rid="F40">40A, C</xref>). <bold><italic>Mesosoma.</italic></bold> In lateral view, promesonotum low and moderately long, arched; promesonotal groove indistinct; metanotal groove distinct; propodeal spines small and triangular (Fig. <xref ref-type="fig" rid="F40">40C</xref>). Sculpture shiny and foveolate; promesonotal dorsum, katepisternum and propodeum predominantly smooth. Pilosity sparse, moderately long, and erect (Fig. <xref ref-type="fig" rid="F40">40C, E</xref>). <bold><italic>Gaster.</italic></bold> With sparse, erect pilosity (Fig. <xref ref-type="fig" rid="F40">40C, E</xref>). <bold><italic>Colour.</italic></bold> Black, with legs, gaster, and antenna yellowish brown (Fig. <xref ref-type="fig" rid="F40">40C, E</xref>).</p></tp:treatment-sec><tp:treatment-sec sec-type="etymology" id="SECID0EDDDM"><title>Etymology.</title><p>Malagasy for black in reference to black body colouration.</p></tp:treatment-sec><tp:treatment-sec sec-type="biology" id="SECID0EIDDM"><title>Biology.</title><p>The species was collected at 2100 m in elevation, in montane shrubland. Nest was located under rootmats on stones.</p></tp:treatment-sec><tp:treatment-sec sec-type="comments" id="SECID0ENDDM"><title>Comments.</title><p><italic><tp:taxon-name><tp:taxon-name-part taxon-name-part-type="genus" reg="Pheidole">Pheidole</tp:taxon-name-part> <tp:taxon-name-part taxon-name-part-type="species" reg="mainty">mainty</tp:taxon-name-part></tp:taxon-name></italic> sp. nov. is a member of a group of taxa characterised by dark body colouration that in major workers ranges from brownish black to black and in minor workers ranges from black (head and mesosoma) to dark brown with body predominantly foveolate (only in dark brown specimens). The group consists of three species: <italic><tp:taxon-name><tp:taxon-name-part taxon-name-part-type="genus" reg="Pheidole">P.</tp:taxon-name-part> <tp:taxon-name-part taxon-name-part-type="species" reg="alina">alina</tp:taxon-name-part></tp:taxon-name></italic> sp. nov., <italic><tp:taxon-name><tp:taxon-name-part taxon-name-part-type="genus" reg="Pheidole">P.</tp:taxon-name-part> <tp:taxon-name-part taxon-name-part-type="species" reg="trichotos">trichotos</tp:taxon-name-part></tp:taxon-name></italic> sp. nov., and <italic><tp:taxon-name><tp:taxon-name-part taxon-name-part-type="genus" reg="Pheidole">P.</tp:taxon-name-part> <tp:taxon-name-part taxon-name-part-type="species" reg="mainty">mainty</tp:taxon-name-part></tp:taxon-name></italic> sp. nov. All members of this group are sympatric and their distribution is limited to the northernmost parts of the island, predominantly in Antsiranana prefecture. Major workers of <italic><tp:taxon-name><tp:taxon-name-part taxon-name-part-type="genus" reg="Pheidole">Pheidole</tp:taxon-name-part> <tp:taxon-name-part taxon-name-part-type="species" reg="mainty">mainty</tp:taxon-name-part></tp:taxon-name></italic> sp. nov. differ from <italic><tp:taxon-name><tp:taxon-name-part taxon-name-part-type="genus" reg="Pheidole">P.</tp:taxon-name-part> <tp:taxon-name-part taxon-name-part-type="species" reg="trichotos">trichotos</tp:taxon-name-part></tp:taxon-name></italic> sp. nov. in medial part of frons with thick, interrupted, dense, and longitudinal rugae with smooth to indistinctly rugulate interspaces, base of first gastral tergite smooth and indistinct, bulge-like inner hypostomal teeth; from <italic><tp:taxon-name><tp:taxon-name-part taxon-name-part-type="genus" reg="Pheidole">P.</tp:taxon-name-part> <tp:taxon-name-part taxon-name-part-type="species" reg="alina">alina</tp:taxon-name-part></tp:taxon-name></italic> sp. nov. in sides of the head with very dense, moderately long, suberect to erect pilosity, distinct, triangular inner hypostomal teeth, and wide and moderately long propodeal spines. Minor workers of <italic><tp:taxon-name><tp:taxon-name-part taxon-name-part-type="genus" reg="Pheidole">P.</tp:taxon-name-part> <tp:taxon-name-part taxon-name-part-type="species" reg="mainty">mainty</tp:taxon-name-part></tp:taxon-name></italic> sp. nov. differ from <italic><tp:taxon-name><tp:taxon-name-part taxon-name-part-type="genus" reg="Pheidole">P.</tp:taxon-name-part> <tp:taxon-name-part taxon-name-part-type="species" reg="trichotos">trichotos</tp:taxon-name-part></tp:taxon-name></italic> sp. nov. and <italic><tp:taxon-name><tp:taxon-name-part taxon-name-part-type="genus" reg="Pheidole">P.</tp:taxon-name-part> <tp:taxon-name-part taxon-name-part-type="species" reg="alina">alina</tp:taxon-name-part></tp:taxon-name></italic> sp. nov. in entirely smooth area posterolateral from eyes and predominantly smooth promesonotal dorsum, katepisternum, and propodeum.</p></tp:treatment-sec><tp:treatment-sec><!--Section generated to contain objects referenced in tp:taxon-treatment.--><fig id="F63" position="float" orientation="portrait"><object-id xmlns:xlink="http://www.w3.org/1999/xlink" content-type="doi" xlink:type="simple">10.3897/zookeys.949.51269.figure63</object-id><object-id xmlns:xlink="http://www.w3.org/1999/xlink" content-type="arpha" xlink:type="simple">6B8509E2-C600-57FC-BEFE-51CD47F6E198</object-id><label>Figure 63.</label><caption><p>Major worker, hypostomal teeth. <tp:taxon-name><tp:taxon-name-part taxon-name-part-type="genus" reg="Pheidole">Pheidole</tp:taxon-name-part> <tp:taxon-name-part taxon-name-part-type="species" reg="alina">alina</tp:taxon-name-part></tp:taxon-name> sp. nov. (<bold>A</bold>). <italic><tp:taxon-name><tp:taxon-name-part taxon-name-part-type="genus" reg="Pheidole">Pheidole</tp:taxon-name-part> <tp:taxon-name-part taxon-name-part-type="species" reg="ambohimanga">ambohimanga</tp:taxon-name-part></tp:taxon-name></italic> sp. nov. (<bold>B</bold>). <italic><tp:taxon-name><tp:taxon-name-part taxon-name-part-type="genus" reg="Pheidole">Pheidole</tp:taxon-name-part> <tp:taxon-name-part taxon-name-part-type="species" reg="analavelona">analavelona</tp:taxon-name-part></tp:taxon-name></italic> sp. nov. (<bold>C</bold>). <italic><tp:taxon-name><tp:taxon-name-part taxon-name-part-type="genus" reg="Pheidole">Pheidole</tp:taxon-name-part> <tp:taxon-name-part taxon-name-part-type="species" reg="andohahela">andohahela</tp:taxon-name-part></tp:taxon-name></italic> sp. nov. (<bold>D</bold>). <italic><tp:taxon-name><tp:taxon-name-part taxon-name-part-type="genus" reg="Pheidole">Pheidole</tp:taxon-name-part> <tp:taxon-name-part taxon-name-part-type="species" reg="anomala">anomala</tp:taxon-name-part></tp:taxon-name></italic> sp. nov. (<bold>E</bold>). <italic><tp:taxon-name><tp:taxon-name-part taxon-name-part-type="genus" reg="Pheidole">Pheidole</tp:taxon-name-part> <tp:taxon-name-part taxon-name-part-type="species" reg="anosyenne">anosyenne</tp:taxon-name-part></tp:taxon-name></italic> sp. nov. (<bold>F</bold>). <italic><tp:taxon-name><tp:taxon-name-part taxon-name-part-type="genus" reg="Pheidole">Pheidole</tp:taxon-name-part> <tp:taxon-name-part taxon-name-part-type="species" reg="antranohofa">antranohofa</tp:taxon-name-part></tp:taxon-name></italic> sp. nov. (<bold>G</bold>). <italic><tp:taxon-name><tp:taxon-name-part taxon-name-part-type="genus" reg="Pheidole">Pheidole</tp:taxon-name-part> <tp:taxon-name-part taxon-name-part-type="species" reg="beanka">beanka</tp:taxon-name-part></tp:taxon-name></italic> sp. nov. (<bold>H</bold>). <italic><tp:taxon-name><tp:taxon-name-part taxon-name-part-type="genus" reg="Pheidole">Pheidole</tp:taxon-name-part> <tp:taxon-name-part taxon-name-part-type="species" reg="befotaka">befotaka</tp:taxon-name-part></tp:taxon-name></italic> sp. nov. (<bold>I</bold>). <italic><tp:taxon-name><tp:taxon-name-part taxon-name-part-type="genus" reg="Pheidole">Pheidole</tp:taxon-name-part> <tp:taxon-name-part taxon-name-part-type="species" reg="dasos">dasos</tp:taxon-name-part></tp:taxon-name></italic> sp. nov. (<bold>J</bold>). <italic><tp:taxon-name><tp:taxon-name-part taxon-name-part-type="genus" reg="Pheidole">Pheidole</tp:taxon-name-part> <tp:taxon-name-part taxon-name-part-type="species" reg="flavominuta">flavominuta</tp:taxon-name-part></tp:taxon-name></italic> sp. nov. (<bold>K</bold>). <italic><tp:taxon-name><tp:taxon-name-part taxon-name-part-type="genus" reg="Pheidole">Pheidole</tp:taxon-name-part> <tp:taxon-name-part taxon-name-part-type="species" reg="gracilis">gracilis</tp:taxon-name-part></tp:taxon-name></italic> sp. nov. (<bold>L</bold>). <italic><tp:taxon-name><tp:taxon-name-part taxon-name-part-type="genus" reg="Pheidole">Pheidole</tp:taxon-name-part> <tp:taxon-name-part taxon-name-part-type="species" reg="haboka">haboka</tp:taxon-name-part></tp:taxon-name></italic> sp. nov. (<bold>M</bold>). <italic><tp:taxon-name><tp:taxon-name-part taxon-name-part-type="genus" reg="Pheidole">Pheidole</tp:taxon-name-part> <tp:taxon-name-part taxon-name-part-type="species" reg="havoana">havoana</tp:taxon-name-part></tp:taxon-name></italic> sp. nov. (<bold>N</bold>). <italic><tp:taxon-name><tp:taxon-name-part taxon-name-part-type="genus" reg="Pheidole">Pheidole</tp:taxon-name-part> <tp:taxon-name-part taxon-name-part-type="species" reg="hazo">hazo</tp:taxon-name-part></tp:taxon-name></italic> sp. nov. (<bold>O</bold>). <italic><tp:taxon-name><tp:taxon-name-part taxon-name-part-type="genus" reg="Pheidole">Pheidole</tp:taxon-name-part> <tp:taxon-name-part taxon-name-part-type="species" reg="itremo">itremo</tp:taxon-name-part></tp:taxon-name></italic> sp. nov. (<bold>P</bold>). <italic><tp:taxon-name><tp:taxon-name-part taxon-name-part-type="genus" reg="Pheidole">Pheidole</tp:taxon-name-part> <tp:taxon-name-part taxon-name-part-type="species" reg="joffreville">joffreville</tp:taxon-name-part></tp:taxon-name></italic> sp. nov. (<bold>Q</bold>). <italic><tp:taxon-name><tp:taxon-name-part taxon-name-part-type="genus" reg="Pheidole">Pheidole</tp:taxon-name-part> <tp:taxon-name-part taxon-name-part-type="species" reg="kely">kely</tp:taxon-name-part></tp:taxon-name></italic> sp. nov. (<bold>R</bold>). <italic><tp:taxon-name><tp:taxon-name-part taxon-name-part-type="genus" reg="Pheidole">Pheidole</tp:taxon-name-part> <tp:taxon-name-part taxon-name-part-type="species" reg="lavasoa">lavasoa</tp:taxon-name-part></tp:taxon-name></italic> sp. nov. (<bold>S</bold>). <italic><tp:taxon-name><tp:taxon-name-part taxon-name-part-type="genus" reg="Pheidole">Pheidole</tp:taxon-name-part> <tp:taxon-name-part taxon-name-part-type="species" reg="litigiosa">litigiosa</tp:taxon-name-part></tp:taxon-name></italic> Forel (<bold>T</bold>). <italic><tp:taxon-name><tp:taxon-name-part taxon-name-part-type="genus" reg="Pheidole">Pheidole</tp:taxon-name-part> <tp:taxon-name-part taxon-name-part-type="species" reg="mahamavo">mahamavo</tp:taxon-name-part></tp:taxon-name></italic> sp. nov. (<bold>U</bold>). <italic><tp:taxon-name><tp:taxon-name-part taxon-name-part-type="genus" reg="Pheidole">Pheidole</tp:taxon-name-part> <tp:taxon-name-part taxon-name-part-type="species" reg="mainty">mainty</tp:taxon-name-part></tp:taxon-name></italic> sp. nov. (<bold>V</bold>). <italic><tp:taxon-name><tp:taxon-name-part taxon-name-part-type="genus" reg="Pheidole">Pheidole</tp:taxon-name-part> <tp:taxon-name-part taxon-name-part-type="species" reg="mamiratra">mamiratra</tp:taxon-name-part></tp:taxon-name></italic> sp. nov. (<bold>W</bold>). <italic><tp:taxon-name><tp:taxon-name-part taxon-name-part-type="genus" reg="Pheidole">Pheidole</tp:taxon-name-part> <tp:taxon-name-part taxon-name-part-type="species" reg="manantenina">manantenina</tp:taxon-name-part></tp:taxon-name></italic> sp. nov. (<bold>X</bold>).</p></caption><graphic xmlns:xlink="http://www.w3.org/1999/xlink" xlink:href="zookeys-949-001-g063.jpg" position="float" orientation="portrait" xlink:type="simple" id="oo_432232.jpg"><uri content-type="original_file" xlink:type="simple">https://binary.pensoft.net/fig/432232</uri></graphic></fig><fig id="F66" position="float" orientation="portrait"><object-id xmlns:xlink="http://www.w3.org/1999/xlink" content-type="doi" xlink:type="simple">10.3897/zookeys.949.51269.figure66</object-id><object-id xmlns:xlink="http://www.w3.org/1999/xlink" content-type="arpha" xlink:type="simple">02FA2F3F-DB9B-503C-9E0F-F3134BD0DB3B</object-id><label>Figure 66.</label><caption><p>Distribution. <italic><tp:taxon-name><tp:taxon-name-part taxon-name-part-type="genus" reg="Pheidole">Pheidole</tp:taxon-name-part></tp:taxon-name></italic>﻿ ﻿<italic><tp:taxon-name><tp:taxon-name-part taxon-name-part-type="genus" reg="Pheidole"/><tp:taxon-name-part taxon-name-part-type="species" reg="mahamavo">mahamavo</tp:taxon-name-part></tp:taxon-name></italic>﻿ sp. nov. (<bold>A</bold>). <italic><tp:taxon-name><tp:taxon-name-part taxon-name-part-type="genus" reg="Pheidole">Pheidole</tp:taxon-name-part></tp:taxon-name></italic>﻿ <italic><tp:taxon-name><tp:taxon-name-part taxon-name-part-type="genus" reg="Pheidole"/><tp:taxon-name-part taxon-name-part-type="species" reg="mainty">mainty</tp:taxon-name-part></tp:taxon-name></italic> sp. nov. (<bold>B</bold>). <italic><tp:taxon-name><tp:taxon-name-part taxon-name-part-type="genus" reg="Pheidole">Pheidole</tp:taxon-name-part></tp:taxon-name></italic>﻿ ﻿<italic><tp:taxon-name><tp:taxon-name-part taxon-name-part-type="genus" reg="Pheidole"/><tp:taxon-name-part taxon-name-part-type="species" reg="mamiratra">mamiratra</tp:taxon-name-part></tp:taxon-name></italic>﻿ sp. nov. (<bold>C</bold>). <italic><tp:taxon-name><tp:taxon-name-part taxon-name-part-type="genus" reg="Pheidole">Pheidole</tp:taxon-name-part> <tp:taxon-name-part taxon-name-part-type="species" reg="manantenina">manantenina</tp:taxon-name-part></tp:taxon-name></italic> sp. nov. (<bold>D</bold>). <italic><tp:taxon-name><tp:taxon-name-part taxon-name-part-type="genus" reg="Pheidole">Pheidole</tp:taxon-name-part></tp:taxon-name></italic>﻿ ﻿<italic><tp:taxon-name><tp:taxon-name-part taxon-name-part-type="genus" reg="Pheidole"/><tp:taxon-name-part taxon-name-part-type="species" reg="masoandro">masoandro</tp:taxon-name-part></tp:taxon-name></italic>﻿ sp. nov. (<bold>E</bold>). <italic><tp:taxon-name><tp:taxon-name-part taxon-name-part-type="genus" reg="Pheidole">Pheidole</tp:taxon-name-part> <tp:taxon-name-part taxon-name-part-type="species" reg="mavohavoana">mavohavoana</tp:taxon-name-part></tp:taxon-name></italic> sp. nov. (<bold>F</bold>). <italic><tp:taxon-name><tp:taxon-name-part taxon-name-part-type="genus" reg="Pheidole">Pheidole</tp:taxon-name-part></tp:taxon-name></italic>﻿ ﻿<italic><tp:taxon-name><tp:taxon-name-part taxon-name-part-type="genus" reg="Pheidole"/><tp:taxon-name-part taxon-name-part-type="species" reg="midongy">midongy</tp:taxon-name-part></tp:taxon-name></italic>﻿ sp. nov. (<bold>G</bold>). <italic><tp:taxon-name><tp:taxon-name-part taxon-name-part-type="genus" reg="Pheidole">Pheidole</tp:taxon-name-part> <tp:taxon-name-part taxon-name-part-type="species" reg="mikros">mikros</tp:taxon-name-part></tp:taxon-name></italic> sp. nov. (<bold>H</bold>). <italic><tp:taxon-name><tp:taxon-name-part taxon-name-part-type="genus" reg="Pheidole">Pheidole</tp:taxon-name-part></tp:taxon-name></italic>﻿ ﻿<italic><tp:taxon-name><tp:taxon-name-part taxon-name-part-type="genus" reg="Pheidole"/><tp:taxon-name-part taxon-name-part-type="species" reg="mivory">mivory</tp:taxon-name-part></tp:taxon-name></italic>﻿ sp. nov. (<bold>I</bold>). <italic><tp:taxon-name><tp:taxon-name-part taxon-name-part-type="genus" reg="Pheidole">Pheidole</tp:taxon-name-part></tp:taxon-name></italic>﻿ ﻿<italic><tp:taxon-name><tp:taxon-name-part taxon-name-part-type="genus" reg="Pheidole"/><tp:taxon-name-part taxon-name-part-type="species" reg="nitidobruna">nitidobruna</tp:taxon-name-part></tp:taxon-name></italic>﻿ sp. nov. (<bold>J</bold>). <italic><tp:taxon-name><tp:taxon-name-part taxon-name-part-type="genus" reg="Pheidole">Pheidole</tp:taxon-name-part></tp:taxon-name></italic>﻿ ﻿<italic><tp:taxon-name><tp:taxon-name-part taxon-name-part-type="genus" reg="Pheidole"/><tp:taxon-name-part taxon-name-part-type="species" reg="parvula">parvula</tp:taxon-name-part></tp:taxon-name></italic>﻿ sp. nov. (<bold>K</bold>). <italic><tp:taxon-name><tp:taxon-name-part taxon-name-part-type="genus" reg="Pheidole">Pheidole</tp:taxon-name-part></tp:taxon-name></italic>﻿ ﻿<italic><tp:taxon-name><tp:taxon-name-part taxon-name-part-type="genus" reg="Pheidole"/><tp:taxon-name-part taxon-name-part-type="species" reg="parvulogibba">parvulogibba</tp:taxon-name-part></tp:taxon-name></italic>﻿ sp. nov. (<bold>L</bold>).</p></caption><graphic xmlns:xlink="http://www.w3.org/1999/xlink" xlink:href="zookeys-949-001-g066.jpg" position="float" orientation="portrait" xlink:type="simple" id="oo_432235.jpg"><uri content-type="original_file" xlink:type="simple">https://binary.pensoft.net/fig/432235</uri></graphic></fig></tp:treatment-sec></tp:taxon-treatment>
