# Supplementary material for: Taxonomic revision of the Pheidole sikorae species group (Hymenoptera, Formicidae) from Madagascar
Source: Zookeys. 2020 Jul 15;949:1–185. doi: 10.3897/zookeys.949.51269 (PMC7381721; doi:10.3897/zookeys.949.51269)
Supplement: XML Treatment for Pheidole mikros [file zookeys.949.51269-treatment28.xml]

<!DOCTYPE tp:taxon-treatment
  PUBLIC "-//TaxonX//DTD Taxonomic Treatment Publishing DTD v0 20100105//EN" "tax-treatment-NSO.dtd">
<tp:taxon-treatment xmlns:tp="http://www.plazi.org/taxpub"><tp:treatment-meta><kwd-group><label>Taxon classification</label><kwd><named-content xmlns:xlink="http://www.w3.org/1999/xlink" content-type="kingdom">Animalia</named-content></kwd></kwd-group><mixed-citation publication-type="journal"><person-group><name><surname>Salata</surname><given-names>Sebastian</given-names></name><name><surname>Fisher</surname><given-names>Brian L.</given-names></name></person-group><article-title>Taxonomic revision of the <italic><tp:taxon-name><tp:taxon-name-part taxon-name-part-type="genus" reg="Pheidole">Pheidole</tp:taxon-name-part> <tp:taxon-name-part taxon-name-part-type="species" reg="sikorae">sikorae</tp:taxon-name-part></tp:taxon-name></italic> species group (<tp:taxon-name><tp:taxon-name-part taxon-name-part-type="order">Hymenoptera</tp:taxon-name-part></tp:taxon-name>, <tp:taxon-name><tp:taxon-name-part taxon-name-part-type="family">Formicidae</tp:taxon-name-part></tp:taxon-name>) from Madagascar</article-title><source>Zookeys</source><day>15</day><month>7</month><year>2020</year><volume>949</volume><fpage>1</fpage><lpage>185</lpage><pub-id pub-id-type="doi">10.3897/zookeys.949.51269</pub-id></mixed-citation></tp:treatment-meta><tp:nomenclature><tp:taxon-name><object-id xmlns:xlink="http://www.w3.org/1999/xlink" content-type="arpha" xlink:type="simple">E90F2730-7B79-52DA-A835-01D9311E645B</object-id>
              <tp:taxon-name-part taxon-name-part-type="genus" reg="Pheidole">Pheidole</tp:taxon-name-part>
              <tp:taxon-name-part taxon-name-part-type="species" reg="mikros">mikros</tp:taxon-name-part>
              <object-id xmlns:xlink="http://www.w3.org/1999/xlink" content-type="zoobank" xlink:type="simple">http://zoobank.org/6378BC54-2DA8-44F8-9768-7210E473D2CF</object-id>
            </tp:taxon-name><tp:taxon-status xmlns:xlink="http://www.w3.org/1999/xlink" xlink:type="simple">sp. nov.</tp:taxon-status><xref ref-type="fig" rid="F46">Figs 46A–F</xref><xref ref-type="fig" rid="F64">, 64D</xref><xref ref-type="fig" rid="F66">, 66H</xref></tp:nomenclature><tp:treatment-sec sec-type="type material" id="SECID0E36FM"><title>Type material.</title><p><bold><italic>Holotype.</italic></bold> Madagascar. • 1 major worker; Antsiranana; Sakaramy; <named-content xmlns:xlink="http://www.w3.org/1999/xlink" content-type="dwc:verbatimCoordinates" xlink:type="simple"><named-content content-type="geo-json" specific-use="{&#34;type&#34;:&#34;Point&#34;,&#34;coordinates&#34;:[49.227230,-12.441310]}" id="NCID0EKAGM" xlink:type="simple">-12.44131, 49.22723</named-content></named-content>; alt. 365 m; 13 May 2011; B. L. Fisher et al. leg.; tropical dry forest, under tree bark, live tree; BLF27321; <ext-link xmlns:xlink="http://www.w3.org/1999/xlink" xlink:type="simple" ext-link-type="uri" xlink:href="http://data.antweb.org/specimen/CASENT0923271">CASENT0923271</ext-link> (<named-content xmlns:xlink="http://www.w3.org/1999/xlink" content-type="dwc:institutional_code" xlink:type="simple">CASC</named-content>). <bold><italic>Paratype.</italic></bold> • 1w.; same data as for holotype, <ext-link xmlns:xlink="http://www.w3.org/1999/xlink" xlink:type="simple" ext-link-type="uri" xlink:href="http://data.antweb.org/specimen/CASENT0261101">CASENT0261101</ext-link> (<named-content xmlns:xlink="http://www.w3.org/1999/xlink" content-type="dwc:institutional_code" xlink:type="simple">CASC</named-content>).</p><fig id="F46" position="float" orientation="portrait"><object-id xmlns:xlink="http://www.w3.org/1999/xlink" content-type="doi" xlink:type="simple">10.3897/zookeys.949.51269.figure46</object-id><object-id xmlns:xlink="http://www.w3.org/1999/xlink" content-type="arpha" xlink:type="simple">C5F87859-5F16-573E-A0F6-F01925204356</object-id><label>Figure 46.</label><caption><p><italic><tp:taxon-name><tp:taxon-name-part taxon-name-part-type="genus" reg="Pheidole">Pheidole</tp:taxon-name-part> <tp:taxon-name-part taxon-name-part-type="species" reg="mikros">mikros</tp:taxon-name-part></tp:taxon-name></italic> sp. nov., full-face view (<bold>A</bold>), profile (<bold>C</bold>), and dorsal view (<bold>E</bold>) of paratype minor worker (<ext-link xmlns:xlink="http://www.w3.org/1999/xlink" xlink:type="simple" ext-link-type="uri" xlink:href="http://data.antweb.org/specimen/CASENT0261101">CASENT0261101</ext-link>) and full-face view (<bold>B</bold>), profile (<bold>D</bold>), and dorsal view (<bold>F</bold>) of holotype major worker (<ext-link xmlns:xlink="http://www.w3.org/1999/xlink" xlink:type="simple" ext-link-type="uri" xlink:href="http://data.antweb.org/specimen/CASENT0923271">CASENT0923271</ext-link>).</p></caption><graphic xmlns:xlink="http://www.w3.org/1999/xlink" xlink:href="zookeys-949-001-g046.jpg" position="float" orientation="portrait" xlink:type="simple" id="oo_432215.jpg"><uri content-type="original_file" xlink:type="simple">https://binary.pensoft.net/fig/432215</uri></graphic></fig></tp:treatment-sec><tp:treatment-sec sec-type="material" id="SECID0EUCGM"><title>Other material.</title><p>Madagascar. –<bold>Antsiranana</bold>: •1w.; Parc National de Marojejy, Manantenina River, 28.0 km 38°NE Andapa, 8.2 km 333°NNW Manantenina; <named-content xmlns:xlink="http://www.w3.org/1999/xlink" content-type="dwc:verbatimCoordinates" xlink:type="simple"><named-content content-type="geo-json" specific-use="{&#34;type&#34;:&#34;Point&#34;,&#34;coordinates&#34;:[49.775000,-14.436670]}" id="NCID0E6CGM" xlink:type="simple">-14.43667, 49.775</named-content></named-content>; alt. 450 m; 23 Nov 2004; B. L. Fisher et al. leg.; rainforest, ex rotten log; BLF10982 (<named-content xmlns:xlink="http://www.w3.org/1999/xlink" content-type="dwc:institutional_code" xlink:type="simple">CASC</named-content>). •1w., 1s.; Réserve Spéciale de l’Ankarana, 22.9 km 224°SW Anivorano Nord; <named-content xmlns:xlink="http://www.w3.org/1999/xlink" content-type="dwc:verbatimCoordinates" xlink:type="simple"><named-content content-type="geo-json" specific-use="{&#34;type&#34;:&#34;Point&#34;,&#34;coordinates&#34;:[49.109830,-12.908890]}" id="NCID0EMDGM" xlink:type="simple">-12.90889, 49.10983</named-content></named-content>; alt. 80 m; 10 Feb 2001; B. L. Fisher et al. leg.; tropical dry forest, ex rotten log; BLF03008 (<named-content xmlns:xlink="http://www.w3.org/1999/xlink" content-type="dwc:institutional_code" xlink:type="simple">CASC</named-content>).</p></tp:treatment-sec><tp:treatment-sec sec-type="diagnosis" id="SECID0EWDGM"><title>Diagnosis.</title><p>Minute species. <bold><italic>Major workers.</italic></bold><abbrev xmlns:xlink="http://www.w3.org/1999/xlink" xlink:title="maximum distance from the midpoint of the anterior clypeal margin to the midpoint of the posterior margin of the head" id="ABBRID0E6DGM" xlink:type="simple">HL</abbrev> &lt; 0.9 mm and <abbrev xmlns:xlink="http://www.w3.org/1999/xlink" xlink:title="mesosoma length (Weber’s length)" id="ABBRID0EDEGM" xlink:type="simple">WL</abbrev> &lt; 0.75 mm; head in full-face view elongate, not widening posteriorly with posterior sides slightly convex, in lateral view sub-oval and short with convex dorsal and ventral sides; body brownish orange; sides of head with moderately sparse, moderately long, subdecumbent to suberect pilosity; entire head distinctly sculptured, medial part of frons with thick and longitudinal rugae and indistinctly rugulate and never smooth interspaces, occipital lobes with dense and irregular rugae with distinctly rugoreticulate interspaces; scape, when laid back, slightly exceeding the midlength of head; lateral sides of promesonotum distinctly foveolate with additional sparse and indistinct rugulae; inner hypostomal teeth large, closely spaced, triangular, with rounded apex directed upward; outer hypostomal teeth lobe-like, slightly lower and narrower than inner teeth; inner and outer hypostomal teeth moderately closely spaced and not connected by concavity; base of first gastral tergite shagreened. <bold><italic>Minor workers.</italic></bold><abbrev xmlns:xlink="http://www.w3.org/1999/xlink" xlink:title="maximum distance from the midpoint of the anterior clypeal margin to the midpoint of the posterior margin of the head" id="ABBRID0EKEGM" xlink:type="simple">HL</abbrev> &lt; 0.5 mm and <abbrev xmlns:xlink="http://www.w3.org/1999/xlink" xlink:title="mesosoma length (Weber’s length)" id="ABBRID0EOEGM" xlink:type="simple">WL</abbrev> &lt; 0.6 mm, scape, when laid back, surpassing the posterior head margin by one-fifth of its length; propodeal spines small, triangular; head relatively rectangular; body yellowish brown; lateral sides of frons with fine, sparse, and irregular rugulae with smooth interspaces; vertex with distinct, sparse, and transverse rugulae; mesosoma with sparse and moderately thick network of irregular rugulae; mesonotum and katepisternum smooth.</p></tp:treatment-sec><tp:treatment-sec sec-type="description" id="SECID0ESEGM"><title>Description.</title><p><bold>Major workers.</bold> Measurements (<italic>N</italic> = 2): <abbrev xmlns:xlink="http://www.w3.org/1999/xlink" xlink:title="maximum distance from the midpoint of the anterior clypeal margin to the midpoint of the posterior margin of the head" id="ABBRID0E3EGM" xlink:type="simple">HL</abbrev>: 0.86, 0.88; <abbrev xmlns:xlink="http://www.w3.org/1999/xlink" xlink:title="head width" id="ABBRID0EAFGM" xlink:type="simple">HW</abbrev>: 0.8, 0.83; <abbrev xmlns:xlink="http://www.w3.org/1999/xlink" xlink:title="scape length" id="ABBRID0EEFGM" xlink:type="simple">SL</abbrev>: 0.49, 0.47; <abbrev xmlns:xlink="http://www.w3.org/1999/xlink" xlink:title="eye length" id="ABBRID0EIFGM" xlink:type="simple">EL</abbrev>: 0.12, 0.11; <abbrev xmlns:xlink="http://www.w3.org/1999/xlink" xlink:title="mesosoma length (Weber’s length)" id="ABBRID0EMFGM" xlink:type="simple">WL</abbrev>: 0.74, 0.77; <abbrev xmlns:xlink="http://www.w3.org/1999/xlink" xlink:title="propodeal spine length" id="ABBRID0EQFGM" xlink:type="simple">PSL</abbrev>: 0.12, 0.13; <abbrev xmlns:xlink="http://www.w3.org/1999/xlink" xlink:title="metatibia length" id="ABBRID0EUFGM" xlink:type="simple">MTL</abbrev>: 0.44, 0.41; <abbrev xmlns:xlink="http://www.w3.org/1999/xlink" xlink:title="pronotum width" id="ABBRID0EYFGM" xlink:type="simple">PNW</abbrev>: 0.46, 0.46; <abbrev xmlns:xlink="http://www.w3.org/1999/xlink" xlink:title="petiole width" id="ABBRID0E3FGM" xlink:type="simple">PTW</abbrev>: 0.13, 0.14; <abbrev xmlns:xlink="http://www.w3.org/1999/xlink" xlink:title="postpetiole width" id="ABBRID0EAGGM" xlink:type="simple">PPW</abbrev>: 0.35, 0.37; <abbrev xmlns:xlink="http://www.w3.org/1999/xlink" xlink:title="cephalic index" id="ABBRID0EEGGM" xlink:type="simple">CI</abbrev>: 107.6, 105.2; <abbrev xmlns:xlink="http://www.w3.org/1999/xlink" xlink:title="scape index" id="ABBRID0EIGGM" xlink:type="simple">SI</abbrev>: 61.7, 56.5; <abbrev xmlns:xlink="http://www.w3.org/1999/xlink" xlink:title="propodeal spine index" id="ABBRID0EMGGM" xlink:type="simple">PSLI</abbrev>: 13.9, 15.0; <abbrev xmlns:xlink="http://www.w3.org/1999/xlink" xlink:title="postpetiole width index" id="ABBRID0EQGGM" xlink:type="simple">PPI</abbrev>: 37.8, 38.7; <abbrev xmlns:xlink="http://www.w3.org/1999/xlink" xlink:title="pronotum index" id="ABBRID0EUGGM" xlink:type="simple">PNI</abbrev>: 57.3, 55.6; <abbrev xmlns:xlink="http://www.w3.org/1999/xlink" xlink:title="tibia index" id="ABBRID0EYGGM" xlink:type="simple">MTI</abbrev>: 54.8, 49.7.</p><p><bold><italic>Head.</italic></bold> In full-face view elongate, not widening posteriorly, with anterior and posterior sides slightly convex (Fig. <xref ref-type="fig" rid="F46">46B</xref>). In lateral view sub-oval; ventral and dorsal faces convex; inner hypostomal teeth visible. Sides of the head with moderately sparse, moderately long, subdecumbent to suberect pilosity; whole head with dense, long, decumbent to erect pilosity. Medial part of frons with thick, longitudinal, and dense rugae and indistinctly rugulate interspaces, rugae more irregular and directed slightly outward on posteromedial part; lateral sides with thick, sparse, and predominantly longitudinal rugae, interspaces shiny and distinctly foveolate. Occipital lobes with denser, irregular rugae and distinctly foveolate interspaces. Area posterolateral from eyes foveolate with sparse and moderately thick rugae. Gena with relatively sparse, thick, and longitudinal rugae and indistinctly foveolate interspaces. Centre of clypeus smooth and shiny, lateral sides with indistinct rugulae; median notch present, moderately wide, and shallow; median longitudinal carina absent; lateral longitudinal carinae absent. Scape, when laid back, slightly exceeding the midlength of head; pilosity subdecumbent to erect (Fig. <xref ref-type="fig" rid="F46">46B, D</xref>). Inner hypostomal teeth distinct, large, closely spaced, triangular, with rounded apex directed upward; outer hypostomal teeth lobe-like, slightly lower and narrower than inner teeth; inner and outer hypostomal teeth moderately closely spaced and not connected by concavity (Fig. <xref ref-type="fig" rid="F64">64D</xref>). <bold><italic>Mesosoma.</italic></bold> In lateral view, promesonotum short, angular, and moderately low, posterior mesonotum moderately steep, mesonotal process very indistinct, tubercle-like; promesonotal groove absent; metanotal groove absent; propodeal spines moderately long, with wide base and acute apex; humeral area laterally weakly produced (Fig. <xref ref-type="fig" rid="F46">46D</xref>). Surface shiny and distinctly foveolate with additional sparse and indistinct rugulae on promesonotum. Pilosity moderately sparse, moderately long, and erect (Fig. <xref ref-type="fig" rid="F46">46D, F</xref>). <bold><italic>Petiole.</italic></bold> Shiny with dense foveolae; node smooth to finely foveolate, triangular, with rounded and thick apex, in rear view node dorsoventrally concave; pilosity moderately sparse and erect (Fig. <xref ref-type="fig" rid="F46">46D, F</xref>). <bold><italic>Postpetiole.</italic></bold> Shiny and foveolate; dorsum with slightly reduced sculpture; in dorsal view trapezoid, lateral margins medially with two large dentate lobes; pilosity long, moderately sparse, and erect (Fig. <xref ref-type="fig" rid="F46">46D, F</xref>). <bold><italic>Gaster.</italic></bold> Shiny, its base shagreened; pilosity dense, moderately short, and erect (Fig. <xref ref-type="fig" rid="F46">46D, F</xref>). <bold><italic>Colour.</italic></bold> Brownish orange; mandibles and gaster brown (Fig. <xref ref-type="fig" rid="F46">46D, F</xref>).</p><p><bold>Minor workers.</bold> Measurements (<italic>N</italic> = 3): <abbrev xmlns:xlink="http://www.w3.org/1999/xlink" xlink:title="maximum distance from the midpoint of the anterior clypeal margin to the midpoint of the posterior margin of the head" id="ABBRID0E3IGM" xlink:type="simple">HL</abbrev>: 0.47–0.48 (0.47); <abbrev xmlns:xlink="http://www.w3.org/1999/xlink" xlink:title="head width" id="ABBRID0EAJGM" xlink:type="simple">HW</abbrev>: 0.4–0.42 (0.41); <abbrev xmlns:xlink="http://www.w3.org/1999/xlink" xlink:title="scape length" id="ABBRID0EEJGM" xlink:type="simple">SL</abbrev>: 0.42–0.43 (0.43); <abbrev xmlns:xlink="http://www.w3.org/1999/xlink" xlink:title="eye length" id="ABBRID0EIJGM" xlink:type="simple">EL</abbrev>: 0.08–0.08 (0.08); <abbrev xmlns:xlink="http://www.w3.org/1999/xlink" xlink:title="mesosoma length (Weber’s length)" id="ABBRID0EMJGM" xlink:type="simple">WL</abbrev>: 0.54–0.56 (0.55); <abbrev xmlns:xlink="http://www.w3.org/1999/xlink" xlink:title="propodeal spine length" id="ABBRID0EQJGM" xlink:type="simple">PSL</abbrev>: 0.07–0.07 (0.07); <abbrev xmlns:xlink="http://www.w3.org/1999/xlink" xlink:title="metatibia length" id="ABBRID0EUJGM" xlink:type="simple">MTL</abbrev>: 0.3–0.31 (0.31); <abbrev xmlns:xlink="http://www.w3.org/1999/xlink" xlink:title="pronotum width" id="ABBRID0EYJGM" xlink:type="simple">PNW</abbrev>: 0.29–0.3 (0.29); <abbrev xmlns:xlink="http://www.w3.org/1999/xlink" xlink:title="petiole width" id="ABBRID0E3JGM" xlink:type="simple">PTW</abbrev>: 0.07–0.07 (0.07); <abbrev xmlns:xlink="http://www.w3.org/1999/xlink" xlink:title="postpetiole width" id="ABBRID0EAKGM" xlink:type="simple">PPW</abbrev>: 0.12–0.13 (0.12); <abbrev xmlns:xlink="http://www.w3.org/1999/xlink" xlink:title="cephalic index" id="ABBRID0EEKGM" xlink:type="simple">CI</abbrev>: 110.8–117.7 (115.1); <abbrev xmlns:xlink="http://www.w3.org/1999/xlink" xlink:title="scape index" id="ABBRID0EIKGM" xlink:type="simple">SI</abbrev>: 101.9–105.4 (104.2); <abbrev xmlns:xlink="http://www.w3.org/1999/xlink" xlink:title="propodeal spine index" id="ABBRID0EMKGM" xlink:type="simple">PSLI</abbrev>: 14.4–15.5 (15.0); <abbrev xmlns:xlink="http://www.w3.org/1999/xlink" xlink:title="postpetiole width index" id="ABBRID0EQKGM" xlink:type="simple">PPI</abbrev>: 54.7–57.5 (56.4); <abbrev xmlns:xlink="http://www.w3.org/1999/xlink" xlink:title="pronotum index" id="ABBRID0EUKGM" xlink:type="simple">PNI</abbrev>: 67.7–73.7 (71.6); <abbrev xmlns:xlink="http://www.w3.org/1999/xlink" xlink:title="tibia index" id="ABBRID0EYKGM" xlink:type="simple">MTI</abbrev>: 73.4–76.0 (74.4).</p><p><bold><italic>Head.</italic></bold> Cephalic margin indistinctly concave to straight (Fig. <xref ref-type="fig" rid="F46">46A</xref>). Pilosity relatively dense, moderately long, decumbent to suberect. Sculpture shiny; medial frons smooth; lateral sides of frons with fine, sparse, and irregular rugulae with smooth interspaces; vertex with distinct, sparse, and transverse rugulae; area posterolateral from eyes with fine, sparse, and irregular rugulae with smooth interspaces; antennal sockets with few thick, curved outward rugae and indistinctly foveolate interspaces. Clypeus with median longitudinal carina absent; two lateral longitudinal carinae absent. Scape, when laid back, surpassing the posterior head margin by one-fifth of its length; pilosity dense, subdecumbent to erect (Fig. <xref ref-type="fig" rid="F46">46A, C</xref>). <bold><italic>Mesosoma.</italic></bold> In lateral view, promesonotum moderately high and short, arched; promesonotal groove absent; metanotal groove distinct; propodeal spines small and triangular (Fig. <xref ref-type="fig" rid="F46">46C</xref>). Sculpture shiny with sparse and moderately thick network of irregular rugulae; mesonotum and katepisternum smooth. Pilosity moderately sparse, moderately long, and erect (Fig. <xref ref-type="fig" rid="F46">46C, E</xref>). <bold><italic>Gaster.</italic></bold> With sparse, erect pilosity (Fig. <xref ref-type="fig" rid="F46">46C, E</xref>). <bold><italic>Colour.</italic></bold> Yellowish brown, legs and antenna yellow (Fig. <xref ref-type="fig" rid="F46">46C, E</xref>).</p></tp:treatment-sec><tp:treatment-sec sec-type="etymology" id="SECID0EEMGM"><title>Etymology.</title><p>Greek for small in reference to the body size.</p></tp:treatment-sec><tp:treatment-sec sec-type="biology" id="SECID0EJMGM"><title>Biology.</title><p>The species was collected between 80–450 m in elevation, in rainforest and tropical dry forest. Nests were located in rotten logs and under tree bark.</p></tp:treatment-sec><tp:treatment-sec sec-type="comments" id="SECID0EOMGM"><title>Comments.</title><p><italic><tp:taxon-name><tp:taxon-name-part taxon-name-part-type="genus" reg="Pheidole">Pheidole</tp:taxon-name-part> <tp:taxon-name-part taxon-name-part-type="species" reg="mikros">mikros</tp:taxon-name-part></tp:taxon-name></italic> sp. nov. belongs to the group of species characterised by small body size (major workers: <abbrev xmlns:xlink="http://www.w3.org/1999/xlink" xlink:title="maximum distance from the midpoint of the anterior clypeal margin to the midpoint of the posterior margin of the head" id="ABBRID0E6MGM" xlink:type="simple">HL</abbrev> &lt; 1.05 mm, <abbrev xmlns:xlink="http://www.w3.org/1999/xlink" xlink:title="mesosoma length (Weber’s length)" id="ABBRID0EDNGM" xlink:type="simple">WL</abbrev> &lt; 0.9 mm and minor workers <abbrev xmlns:xlink="http://www.w3.org/1999/xlink" xlink:title="maximum distance from the midpoint of the anterior clypeal margin to the midpoint of the posterior margin of the head" id="ABBRID0EHNGM" xlink:type="simple">HL</abbrev> &lt; 0.5 mm, <abbrev xmlns:xlink="http://www.w3.org/1999/xlink" xlink:title="mesosoma length (Weber’s length)" id="ABBRID0ELNGM" xlink:type="simple">WL</abbrev> &lt; 0.6 mm), head elongate and not widening posteriorly in major workers, and minor workers with head predominantly smooth and relatively rectangular, and body colouration yellow to brown. The group includes four species: <italic><tp:taxon-name><tp:taxon-name-part taxon-name-part-type="genus" reg="Pheidole">P.</tp:taxon-name-part> <tp:taxon-name-part taxon-name-part-type="species" reg="flavominuta">flavominuta</tp:taxon-name-part></tp:taxon-name></italic> sp. nov., <italic><tp:taxon-name><tp:taxon-name-part taxon-name-part-type="genus" reg="Pheidole">P.</tp:taxon-name-part> <tp:taxon-name-part taxon-name-part-type="species" reg="nitidobruna">nitidobruna</tp:taxon-name-part></tp:taxon-name></italic> sp. nov., <italic><tp:taxon-name><tp:taxon-name-part taxon-name-part-type="genus" reg="Pheidole">P.</tp:taxon-name-part> <tp:taxon-name-part taxon-name-part-type="species" reg="mikros">mikros</tp:taxon-name-part></tp:taxon-name></italic> sp. nov., and <italic><tp:taxon-name><tp:taxon-name-part taxon-name-part-type="genus" reg="Pheidole">P.</tp:taxon-name-part> <tp:taxon-name-part taxon-name-part-type="species" reg="beanka">beanka</tp:taxon-name-part></tp:taxon-name></italic> sp. nov. <italic><tp:taxon-name><tp:taxon-name-part taxon-name-part-type="genus" reg="Pheidole">Pheidole</tp:taxon-name-part> <tp:taxon-name-part taxon-name-part-type="species" reg="mikros">mikros</tp:taxon-name-part></tp:taxon-name></italic> sp. nov. is known from the area between Andapa and Antisiranana and is parapatric with <italic><tp:taxon-name><tp:taxon-name-part taxon-name-part-type="genus" reg="Pheidole">Pheidole</tp:taxon-name-part> <tp:taxon-name-part taxon-name-part-type="species" reg="nitidobruna">nitidobruna</tp:taxon-name-part></tp:taxon-name></italic> sp. nov. described from Makirovana forest in Antsiranana. Major workers of <italic><tp:taxon-name><tp:taxon-name-part taxon-name-part-type="genus" reg="Pheidole">P.</tp:taxon-name-part> <tp:taxon-name-part taxon-name-part-type="species" reg="mikros">mikros</tp:taxon-name-part></tp:taxon-name></italic> sp. nov. can be separated from <italic><tp:taxon-name><tp:taxon-name-part taxon-name-part-type="genus" reg="Pheidole">P.</tp:taxon-name-part> <tp:taxon-name-part taxon-name-part-type="species" reg="nitidobruna">nitidobruna</tp:taxon-name-part></tp:taxon-name></italic> sp. nov. by predominantly indistinctly rugulate interspaces on frons, occipital lobes with distinctly foveolate or rugoreticulae interspaces, and absence of smooth notches on lateral sides of promesonotum. Minor workers of <italic><tp:taxon-name><tp:taxon-name-part taxon-name-part-type="genus" reg="Pheidole">P.</tp:taxon-name-part> <tp:taxon-name-part taxon-name-part-type="species" reg="mikros">mikros</tp:taxon-name-part></tp:taxon-name></italic> sp. nov. can be separated from <italic><tp:taxon-name><tp:taxon-name-part taxon-name-part-type="genus" reg="Pheidole">P.</tp:taxon-name-part> <tp:taxon-name-part taxon-name-part-type="species" reg="nitidobruna">nitidobruna</tp:taxon-name-part></tp:taxon-name></italic> sp. nov. based on presence of sculpture on vertex and frons and presence of small, triangular propodeal spines. However, the morphology of <italic><tp:taxon-name><tp:taxon-name-part taxon-name-part-type="genus" reg="Pheidole">P.</tp:taxon-name-part> <tp:taxon-name-part taxon-name-part-type="species" reg="mikros">mikros</tp:taxon-name-part></tp:taxon-name></italic> sp. nov. is most similar to <italic><tp:taxon-name><tp:taxon-name-part taxon-name-part-type="genus" reg="Pheidole">P.</tp:taxon-name-part> <tp:taxon-name-part taxon-name-part-type="species" reg="beanka">beanka</tp:taxon-name-part></tp:taxon-name></italic> sp. nov., which is known from Réserve forestière Beanka in Mahajanga. <italic><tp:taxon-name><tp:taxon-name-part taxon-name-part-type="genus" reg="Pheidole">Pheidole</tp:taxon-name-part> <tp:taxon-name-part taxon-name-part-type="species" reg="mikros">mikros</tp:taxon-name-part></tp:taxon-name></italic> sp. nov. differs from <italic><tp:taxon-name><tp:taxon-name-part taxon-name-part-type="genus" reg="Pheidole">P.</tp:taxon-name-part> <tp:taxon-name-part taxon-name-part-type="species" reg="beanka">beanka</tp:taxon-name-part></tp:taxon-name></italic> sp. nov. by the combination of the following characters: major workers have medial part of frons with indistinctly rugulate interspaces and their propodeal spines are moderately long; minor workers have lateral sides of frons with fine, sparse, and irregular rugulae, mesosoma covered by a sparse and moderately thick network of irregular rugulae, and body is yellowish brown.</p></tp:treatment-sec><tp:treatment-sec><!--Section generated to contain objects referenced in tp:taxon-treatment.--><fig id="F64" position="float" orientation="portrait"><object-id xmlns:xlink="http://www.w3.org/1999/xlink" content-type="doi" xlink:type="simple">10.3897/zookeys.949.51269.figure64</object-id><object-id xmlns:xlink="http://www.w3.org/1999/xlink" content-type="arpha" xlink:type="simple">275042B6-9D3A-50B9-856C-0F7D04EC9A44</object-id><label>Figure 64.</label><caption><p>Major worker, hypostomal teeth. <italic><tp:taxon-name><tp:taxon-name-part taxon-name-part-type="genus" reg="Pheidole">Pheidole</tp:taxon-name-part> <tp:taxon-name-part taxon-name-part-type="species" reg="masoandro">masoandro</tp:taxon-name-part></tp:taxon-name></italic> sp. nov. (<bold>A</bold>). <italic><tp:taxon-name><tp:taxon-name-part taxon-name-part-type="genus" reg="Pheidole">Pheidole</tp:taxon-name-part> <tp:taxon-name-part taxon-name-part-type="species" reg="mavohavoana">mavohavoana</tp:taxon-name-part></tp:taxon-name></italic> sp. nov. (<bold>B</bold>). <italic><tp:taxon-name><tp:taxon-name-part taxon-name-part-type="genus" reg="Pheidole">Pheidole</tp:taxon-name-part> <tp:taxon-name-part taxon-name-part-type="species" reg="midongy">midongy</tp:taxon-name-part></tp:taxon-name></italic> sp. nov. (<bold>C</bold>). <italic><tp:taxon-name><tp:taxon-name-part taxon-name-part-type="genus" reg="Pheidole">Pheidole</tp:taxon-name-part> <tp:taxon-name-part taxon-name-part-type="species" reg="mikros">mikros</tp:taxon-name-part></tp:taxon-name></italic> sp. nov. (<bold>D</bold>). <italic><tp:taxon-name><tp:taxon-name-part taxon-name-part-type="genus" reg="Pheidole">Pheidole</tp:taxon-name-part> <tp:taxon-name-part taxon-name-part-type="species" reg="mivory">mivory</tp:taxon-name-part></tp:taxon-name></italic> sp. nov. (<bold>E</bold>). <italic><tp:taxon-name><tp:taxon-name-part taxon-name-part-type="genus" reg="Pheidole">Pheidole</tp:taxon-name-part> <tp:taxon-name-part taxon-name-part-type="species" reg="nitidobruna">nitidobruna</tp:taxon-name-part></tp:taxon-name></italic> sp. nov. (<bold>F</bold>). <italic><tp:taxon-name><tp:taxon-name-part taxon-name-part-type="genus" reg="Pheidole">Pheidole</tp:taxon-name-part> <tp:taxon-name-part taxon-name-part-type="species" reg="parvula">parvula</tp:taxon-name-part></tp:taxon-name></italic> sp. nov. (<bold>G</bold>). <italic><tp:taxon-name><tp:taxon-name-part taxon-name-part-type="genus" reg="Pheidole">Pheidole</tp:taxon-name-part> <tp:taxon-name-part taxon-name-part-type="species" reg="parvulogibba">parvulogibba</tp:taxon-name-part></tp:taxon-name></italic> sp. nov. (<bold>H</bold>). <italic><tp:taxon-name><tp:taxon-name-part taxon-name-part-type="genus" reg="Pheidole">Pheidole</tp:taxon-name-part> <tp:taxon-name-part taxon-name-part-type="species" reg="renirano">renirano</tp:taxon-name-part></tp:taxon-name></italic> sp. nov. (<bold>I</bold>). <italic><tp:taxon-name><tp:taxon-name-part taxon-name-part-type="genus" reg="Pheidole">Pheidole</tp:taxon-name-part> <tp:taxon-name-part taxon-name-part-type="species" reg="sava">sava</tp:taxon-name-part></tp:taxon-name></italic> sp. nov. (<bold>J</bold>). <italic><tp:taxon-name><tp:taxon-name-part taxon-name-part-type="genus" reg="Pheidole">Pheidole</tp:taxon-name-part> <tp:taxon-name-part taxon-name-part-type="species" reg="sikorae">sikorae</tp:taxon-name-part></tp:taxon-name></italic> Forel (<bold>K</bold>). <italic><tp:taxon-name><tp:taxon-name-part taxon-name-part-type="genus" reg="Pheidole">Pheidole</tp:taxon-name-part> <tp:taxon-name-part taxon-name-part-type="species" reg="sofia">sofia</tp:taxon-name-part></tp:taxon-name></italic> sp. nov. (<bold>L</bold>). <italic><tp:taxon-name><tp:taxon-name-part taxon-name-part-type="genus" reg="Pheidole">Pheidole</tp:taxon-name-part> <tp:taxon-name-part taxon-name-part-type="species" reg="sparsa">sparsa</tp:taxon-name-part></tp:taxon-name></italic> sp. nov. (<bold>M</bold>). <italic><tp:taxon-name><tp:taxon-name-part taxon-name-part-type="genus" reg="Pheidole">Pheidole</tp:taxon-name-part></tp:taxon-name></italic>﻿ ﻿<italic><tp:taxon-name><tp:taxon-name-part taxon-name-part-type="genus" reg="Pheidole"/><tp:taxon-name-part taxon-name-part-type="species" reg="tampony">tampony</tp:taxon-name-part></tp:taxon-name></italic>﻿ sp. nov. (<bold>N</bold>). <italic><tp:taxon-name><tp:taxon-name-part taxon-name-part-type="genus" reg="Pheidole">Pheidole</tp:taxon-name-part></tp:taxon-name></italic>﻿ ﻿<italic><tp:taxon-name><tp:taxon-name-part taxon-name-part-type="genus" reg="Pheidole"/><tp:taxon-name-part taxon-name-part-type="species" reg="trichotos">trichotos</tp:taxon-name-part></tp:taxon-name></italic>﻿ sp. nov. (<bold>O</bold>). <italic><tp:taxon-name><tp:taxon-name-part taxon-name-part-type="genus" reg="Pheidole">Pheidole</tp:taxon-name-part></tp:taxon-name></italic>﻿ ﻿<italic><tp:taxon-name><tp:taxon-name-part taxon-name-part-type="genus" reg="Pheidole"/><tp:taxon-name-part taxon-name-part-type="species" reg="tsaravoniana">tsaravoniana</tp:taxon-name-part></tp:taxon-name></italic>﻿ sp. nov. (<bold>P</bold>). <italic><tp:taxon-name><tp:taxon-name-part taxon-name-part-type="genus" reg="Pheidole">Pheidole</tp:taxon-name-part></tp:taxon-name></italic>﻿ ﻿<italic><tp:taxon-name><tp:taxon-name-part taxon-name-part-type="genus" reg="Pheidole"/><tp:taxon-name-part taxon-name-part-type="species" reg="vadum">vadum</tp:taxon-name-part></tp:taxon-name></italic>﻿ sp. nov. (<bold>Q</bold>). <italic><tp:taxon-name><tp:taxon-name-part taxon-name-part-type="genus" reg="Pheidole">Pheidole</tp:taxon-name-part></tp:taxon-name></italic>﻿ ﻿<italic><tp:taxon-name><tp:taxon-name-part taxon-name-part-type="genus" reg="Pheidole"/><tp:taxon-name-part taxon-name-part-type="species" reg="veteratrix">veteratrix</tp:taxon-name-part></tp:taxon-name></italic>﻿ Forel (<bold>R</bold>). <italic><tp:taxon-name><tp:taxon-name-part taxon-name-part-type="genus" reg="Pheidole">Pheidole</tp:taxon-name-part></tp:taxon-name></italic>﻿ ﻿<italic><tp:taxon-name><tp:taxon-name-part taxon-name-part-type="genus" reg="Pheidole"/><tp:taxon-name-part taxon-name-part-type="species" reg="volontany">volontany</tp:taxon-name-part></tp:taxon-name></italic>﻿ sp. nov. (<bold>S</bold>). <italic><tp:taxon-name><tp:taxon-name-part taxon-name-part-type="genus" reg="Pheidole">Pheidole</tp:taxon-name-part></tp:taxon-name></italic>﻿ ﻿<italic><tp:taxon-name><tp:taxon-name-part taxon-name-part-type="genus" reg="Pheidole"/><tp:taxon-name-part taxon-name-part-type="species" reg="vony">vony</tp:taxon-name-part></tp:taxon-name></italic>﻿ sp. nov. (<bold>T</bold>).</p></caption><graphic xmlns:xlink="http://www.w3.org/1999/xlink" xlink:href="zookeys-949-001-g064.jpg" position="float" orientation="portrait" xlink:type="simple" id="oo_432233.jpg"><uri content-type="original_file" xlink:type="simple">https://binary.pensoft.net/fig/432233</uri></graphic></fig><fig id="F66" position="float" orientation="portrait"><object-id xmlns:xlink="http://www.w3.org/1999/xlink" content-type="doi" xlink:type="simple">10.3897/zookeys.949.51269.figure66</object-id><object-id xmlns:xlink="http://www.w3.org/1999/xlink" content-type="arpha" xlink:type="simple">02FA2F3F-DB9B-503C-9E0F-F3134BD0DB3B</object-id><label>Figure 66.</label><caption><p>Distribution. <italic><tp:taxon-name><tp:taxon-name-part taxon-name-part-type="genus" reg="Pheidole">Pheidole</tp:taxon-name-part></tp:taxon-name></italic>﻿ ﻿<italic><tp:taxon-name><tp:taxon-name-part taxon-name-part-type="genus" reg="Pheidole"/><tp:taxon-name-part taxon-name-part-type="species" reg="mahamavo">mahamavo</tp:taxon-name-part></tp:taxon-name></italic>﻿ sp. nov. (<bold>A</bold>). <italic><tp:taxon-name><tp:taxon-name-part taxon-name-part-type="genus" reg="Pheidole">Pheidole</tp:taxon-name-part></tp:taxon-name></italic>﻿ <italic><tp:taxon-name><tp:taxon-name-part taxon-name-part-type="genus" reg="Pheidole"/><tp:taxon-name-part taxon-name-part-type="species" reg="mainty">mainty</tp:taxon-name-part></tp:taxon-name></italic> sp. nov. (<bold>B</bold>). <italic><tp:taxon-name><tp:taxon-name-part taxon-name-part-type="genus" reg="Pheidole">Pheidole</tp:taxon-name-part></tp:taxon-name></italic>﻿ ﻿<italic><tp:taxon-name><tp:taxon-name-part taxon-name-part-type="genus" reg="Pheidole"/><tp:taxon-name-part taxon-name-part-type="species" reg="mamiratra">mamiratra</tp:taxon-name-part></tp:taxon-name></italic>﻿ sp. nov. (<bold>C</bold>). <italic><tp:taxon-name><tp:taxon-name-part taxon-name-part-type="genus" reg="Pheidole">Pheidole</tp:taxon-name-part> <tp:taxon-name-part taxon-name-part-type="species" reg="manantenina">manantenina</tp:taxon-name-part></tp:taxon-name></italic> sp. nov. (<bold>D</bold>). <italic><tp:taxon-name><tp:taxon-name-part taxon-name-part-type="genus" reg="Pheidole">Pheidole</tp:taxon-name-part></tp:taxon-name></italic>﻿ ﻿<italic><tp:taxon-name><tp:taxon-name-part taxon-name-part-type="genus" reg="Pheidole"/><tp:taxon-name-part taxon-name-part-type="species" reg="masoandro">masoandro</tp:taxon-name-part></tp:taxon-name></italic>﻿ sp. nov. (<bold>E</bold>). <italic><tp:taxon-name><tp:taxon-name-part taxon-name-part-type="genus" reg="Pheidole">Pheidole</tp:taxon-name-part> <tp:taxon-name-part taxon-name-part-type="species" reg="mavohavoana">mavohavoana</tp:taxon-name-part></tp:taxon-name></italic> sp. nov. (<bold>F</bold>). <italic><tp:taxon-name><tp:taxon-name-part taxon-name-part-type="genus" reg="Pheidole">Pheidole</tp:taxon-name-part></tp:taxon-name></italic>﻿ ﻿<italic><tp:taxon-name><tp:taxon-name-part taxon-name-part-type="genus" reg="Pheidole"/><tp:taxon-name-part taxon-name-part-type="species" reg="midongy">midongy</tp:taxon-name-part></tp:taxon-name></italic>﻿ sp. nov. (<bold>G</bold>). <italic><tp:taxon-name><tp:taxon-name-part taxon-name-part-type="genus" reg="Pheidole">Pheidole</tp:taxon-name-part> <tp:taxon-name-part taxon-name-part-type="species" reg="mikros">mikros</tp:taxon-name-part></tp:taxon-name></italic> sp. nov. (<bold>H</bold>). <italic><tp:taxon-name><tp:taxon-name-part taxon-name-part-type="genus" reg="Pheidole">Pheidole</tp:taxon-name-part></tp:taxon-name></italic>﻿ ﻿<italic><tp:taxon-name><tp:taxon-name-part taxon-name-part-type="genus" reg="Pheidole"/><tp:taxon-name-part taxon-name-part-type="species" reg="mivory">mivory</tp:taxon-name-part></tp:taxon-name></italic>﻿ sp. nov. (<bold>I</bold>). <italic><tp:taxon-name><tp:taxon-name-part taxon-name-part-type="genus" reg="Pheidole">Pheidole</tp:taxon-name-part></tp:taxon-name></italic>﻿ ﻿<italic><tp:taxon-name><tp:taxon-name-part taxon-name-part-type="genus" reg="Pheidole"/><tp:taxon-name-part taxon-name-part-type="species" reg="nitidobruna">nitidobruna</tp:taxon-name-part></tp:taxon-name></italic>﻿ sp. nov. (<bold>J</bold>). <italic><tp:taxon-name><tp:taxon-name-part taxon-name-part-type="genus" reg="Pheidole">Pheidole</tp:taxon-name-part></tp:taxon-name></italic>﻿ ﻿<italic><tp:taxon-name><tp:taxon-name-part taxon-name-part-type="genus" reg="Pheidole"/><tp:taxon-name-part taxon-name-part-type="species" reg="parvula">parvula</tp:taxon-name-part></tp:taxon-name></italic>﻿ sp. nov. (<bold>K</bold>). <italic><tp:taxon-name><tp:taxon-name-part taxon-name-part-type="genus" reg="Pheidole">Pheidole</tp:taxon-name-part></tp:taxon-name></italic>﻿ ﻿<italic><tp:taxon-name><tp:taxon-name-part taxon-name-part-type="genus" reg="Pheidole"/><tp:taxon-name-part taxon-name-part-type="species" reg="parvulogibba">parvulogibba</tp:taxon-name-part></tp:taxon-name></italic>﻿ sp. nov. (<bold>L</bold>).</p></caption><graphic xmlns:xlink="http://www.w3.org/1999/xlink" xlink:href="zookeys-949-001-g066.jpg" position="float" orientation="portrait" xlink:type="simple" id="oo_432235.jpg"><uri content-type="original_file" xlink:type="simple">https://binary.pensoft.net/fig/432235</uri></graphic></fig></tp:treatment-sec></tp:taxon-treatment>
