# Supplementary material for: Taxonomic revision of the Pheidole sikorae species group (Hymenoptera, Formicidae) from Madagascar
Source: Zookeys. 2020 Jul 15;949:1–185. doi: 10.3897/zookeys.949.51269 (PMC7381721; doi:10.3897/zookeys.949.51269)
Supplement: XML Treatment for Pheidole sava [file zookeys.949.51269-treatment34.xml]

<!DOCTYPE tp:taxon-treatment
  PUBLIC "-//TaxonX//DTD Taxonomic Treatment Publishing DTD v0 20100105//EN" "tax-treatment-NSO.dtd">
<tp:taxon-treatment xmlns:tp="http://www.plazi.org/taxpub"><tp:treatment-meta><kwd-group><label>Taxon classification</label><kwd><named-content xmlns:xlink="http://www.w3.org/1999/xlink" content-type="kingdom">Animalia</named-content></kwd></kwd-group><mixed-citation publication-type="journal"><person-group><name><surname>Salata</surname><given-names>Sebastian</given-names></name><name><surname>Fisher</surname><given-names>Brian L.</given-names></name></person-group><article-title>Taxonomic revision of the <italic><tp:taxon-name><tp:taxon-name-part taxon-name-part-type="genus" reg="Pheidole">Pheidole</tp:taxon-name-part> <tp:taxon-name-part taxon-name-part-type="species" reg="sikorae">sikorae</tp:taxon-name-part></tp:taxon-name></italic> species group (<tp:taxon-name><tp:taxon-name-part taxon-name-part-type="order">Hymenoptera</tp:taxon-name-part></tp:taxon-name>, <tp:taxon-name><tp:taxon-name-part taxon-name-part-type="family">Formicidae</tp:taxon-name-part></tp:taxon-name>) from Madagascar</article-title><source>Zookeys</source><day>15</day><month>7</month><year>2020</year><volume>949</volume><fpage>1</fpage><lpage>185</lpage><pub-id pub-id-type="doi">10.3897/zookeys.949.51269</pub-id></mixed-citation></tp:treatment-meta><tp:nomenclature><tp:taxon-name><object-id xmlns:xlink="http://www.w3.org/1999/xlink" content-type="arpha" xlink:type="simple">B1BA5EB3-7B3D-5113-BF9C-991F6618A2D2</object-id>
              <tp:taxon-name-part taxon-name-part-type="genus" reg="Pheidole">Pheidole</tp:taxon-name-part>
              <tp:taxon-name-part taxon-name-part-type="species" reg="sava">sava</tp:taxon-name-part>
              <object-id xmlns:xlink="http://www.w3.org/1999/xlink" content-type="zoobank" xlink:type="simple">http://zoobank.org/B7516043-C09C-4573-9A1B-9B649C329C67</object-id>
            </tp:taxon-name><tp:taxon-status xmlns:xlink="http://www.w3.org/1999/xlink" xlink:type="simple">sp. nov.</tp:taxon-status><xref ref-type="fig" rid="F52">Figs 52A–F</xref><xref ref-type="fig" rid="F64">, 64J</xref><xref ref-type="fig" rid="F67">, 67B</xref></tp:nomenclature><tp:treatment-sec sec-type="type material" id="SECID0EGOJM"><title>Type material.</title><p><bold><italic>Holotype.</italic></bold> Madagascar. • 1 major worker; Antsiranana; Sava Region: Parc National de Marojejy, Manantenina River, 21.3 km 27.0°NE Andapa; <named-content xmlns:xlink="http://www.w3.org/1999/xlink" content-type="dwc:verbatimCoordinates" xlink:type="simple"><named-content content-type="geo-json" specific-use="{&#34;type&#34;:&#34;Point&#34;,&#34;coordinates&#34;:[49.742910,-14.436860]}" id="NCID0EUOJM" xlink:type="simple">-14.43686, 49.74291</named-content></named-content>; alt. 1350 m; 12 Feb 2018; B. L. Fisher et al. leg.; montane rainforest, ex rotten log; BLF41084; <ext-link xmlns:xlink="http://www.w3.org/1999/xlink" xlink:type="simple" ext-link-type="uri" xlink:href="http://data.antweb.org/specimen/CASENT0808425">CASENT0808425</ext-link> (<named-content xmlns:xlink="http://www.w3.org/1999/xlink" content-type="dwc:institutional_code" xlink:type="simple">CASC</named-content>). <bold><italic>Paratype.</italic></bold> • 1w.; same data as for holotype; <ext-link xmlns:xlink="http://www.w3.org/1999/xlink" xlink:type="simple" ext-link-type="uri" xlink:href="http://data.antweb.org/specimen/CASENT0923296">CASENT0923296</ext-link> (<named-content xmlns:xlink="http://www.w3.org/1999/xlink" content-type="dwc:institutional_code" xlink:type="simple">CASC</named-content>).</p><fig id="F52" position="float" orientation="portrait"><object-id xmlns:xlink="http://www.w3.org/1999/xlink" content-type="doi" xlink:type="simple">10.3897/zookeys.949.51269.figure52</object-id><object-id xmlns:xlink="http://www.w3.org/1999/xlink" content-type="arpha" xlink:type="simple">A0ADBD02-6736-5649-8A10-318A4271212B</object-id><label>Figure 52.</label><caption><p><italic><tp:taxon-name><tp:taxon-name-part taxon-name-part-type="genus" reg="Pheidole">Pheidole</tp:taxon-name-part> <tp:taxon-name-part taxon-name-part-type="species" reg="sava">sava</tp:taxon-name-part></tp:taxon-name></italic> sp. nov., full-face view (<bold>A</bold>), profile (<bold>C</bold>), and dorsal view (<bold>E</bold>) of paratype minor worker (<ext-link xmlns:xlink="http://www.w3.org/1999/xlink" xlink:type="simple" ext-link-type="uri" xlink:href="http://data.antweb.org/specimen/CASENT0923296">CASENT0923296</ext-link>) and full-face view (<bold>B</bold>), profile (<bold>D</bold>), and dorsal view (<bold>F</bold>) of holotype major worker (<ext-link xmlns:xlink="http://www.w3.org/1999/xlink" xlink:type="simple" ext-link-type="uri" xlink:href="http://data.antweb.org/specimen/CASENT0808425">CASENT0808425</ext-link>).</p></caption><graphic xmlns:xlink="http://www.w3.org/1999/xlink" xlink:href="zookeys-949-001-g052.jpg" position="float" orientation="portrait" xlink:type="simple" id="oo_432221.jpg"><uri content-type="original_file" xlink:type="simple">https://binary.pensoft.net/fig/432221</uri></graphic></fig></tp:treatment-sec><tp:treatment-sec sec-type="material" id="SECID0E5QJM"><title>Other material.</title><p>Madagascar. –<bold>Antsiranana</bold>: • 1w., 1s.; Sava Region: Parc National de Marojejy, Manantenina River, 21.3 km 27.0°NE Andapa; <named-content xmlns:xlink="http://www.w3.org/1999/xlink" content-type="dwc:verbatimCoordinates" xlink:type="simple"><named-content content-type="geo-json" specific-use="{&#34;type&#34;:&#34;Point&#34;,&#34;coordinates&#34;:[49.742910,-14.436860]}" id="NCID0EJRJM" xlink:type="simple">-14.43686, 49.74291</named-content></named-content>; alt. 1350 m; 12 Feb 2018; B. L. Fisher et al. leg.; montane rainforest, ex root mat; BLF41089 (<named-content xmlns:xlink="http://www.w3.org/1999/xlink" content-type="dwc:institutional_code" xlink:type="simple">CASC</named-content>). • 1w., 1s.; Sava Region: Parc National de Marojejy, Manantenina River, 21.3 km 27.0°NE Andapa; <named-content xmlns:xlink="http://www.w3.org/1999/xlink" content-type="dwc:verbatimCoordinates" xlink:type="simple"><named-content content-type="geo-json" specific-use="{&#34;type&#34;:&#34;Point&#34;,&#34;coordinates&#34;:[49.742910,-14.436860]}" id="NCID0EWRJM" xlink:type="simple">-14.43686, 49.74291</named-content></named-content>; alt. 1350 m; 12 Feb 2018; B. L. Fisher et al. leg.; montane rainforest, ex rotten log; BLF41097 (<named-content xmlns:xlink="http://www.w3.org/1999/xlink" content-type="dwc:institutional_code" xlink:type="simple">CASC</named-content>).</p></tp:treatment-sec><tp:treatment-sec sec-type="diagnosis" id="SECID0EASJM"><title>Diagnosis.</title><p>Moderately large species. <bold><italic>Major workers.</italic></bold> Head in full-face view sub-oval, widening posteriorly, with anterior and posterior sides convex, in lateral view sub-oval; ventral and dorsal faces convex; sides of the head with dense, short, suberect pilosity; anterior and medial parts of frons with moderately dense, thick, and longitudinal rugae sometimes interrupted in the posteromedial part, interspaces with sparse and distinct rugulae; posterolateral sides with longitudinal to irregular and thick rugae with distinctly rugulate interspaces; area posterolateral from eyes without smooth notches; scape, when laid back, exceeding the midlength of head by approximately one-fifth of its length; inner hypostomal teeth distinct, moderate, closely spaced, triangular, with rounded apex and wide base; outer hypostomal teeth lobe-like, wider than inner hypostomal teeth and approximately the same height, apex directed outward; inner and outer hypostomal teeth closely spaced and connected by indistinct concavity; mesosoma with fine rugofoveolae, dorsal and lateral sides of pronotum with additional transverse and thin rugae and smooth notches; gaster smooth; body brownish orange. <bold><italic>Minor workers.</italic></bold> Head foveolate with additional indistinct longitudinal rugulae on medial frons, area posterolateral from eyes smooth; scape, when laid back, surpassing the posterior head margin by one-fifth of its length; promesonotum moderately high and long, arched; promesonotal groove present; propodeal spines indistinct, triangular; mesosoma smooth and shiny, only promesonotal dorsum with arched rugae and indistinct foveolae, mesonotum and lateral sides of propodeum with indistinct and sparse foveolae; body yellowish brown.</p></tp:treatment-sec><tp:treatment-sec sec-type="description" id="SECID0EMSJM"><title>Description.</title><p><bold>Major workers.</bold> Measurements (<italic>N</italic> = 3): <abbrev xmlns:xlink="http://www.w3.org/1999/xlink" xlink:title="maximum distance from the midpoint of the anterior clypeal margin to the midpoint of the posterior margin of the head" id="ABBRID0EWSJM" xlink:type="simple">HL</abbrev>: 1.14–1.24 (1.2); <abbrev xmlns:xlink="http://www.w3.org/1999/xlink" xlink:title="head width" id="ABBRID0E1SJM" xlink:type="simple">HW</abbrev>: 1.16–1.23 (1.2); <abbrev xmlns:xlink="http://www.w3.org/1999/xlink" xlink:title="scape length" id="ABBRID0E5SJM" xlink:type="simple">SL</abbrev>: 0.66–0.69 (0.68); <abbrev xmlns:xlink="http://www.w3.org/1999/xlink" xlink:title="eye length" id="ABBRID0ECTJM" xlink:type="simple">EL</abbrev>: 0.13–0.15 (0.14); <abbrev xmlns:xlink="http://www.w3.org/1999/xlink" xlink:title="mesosoma length (Weber’s length)" id="ABBRID0EGTJM" xlink:type="simple">WL</abbrev>: 1.07–1.1 (1.09); <abbrev xmlns:xlink="http://www.w3.org/1999/xlink" xlink:title="propodeal spine length" id="ABBRID0EKTJM" xlink:type="simple">PSL</abbrev>: 0.19–0.21 (0.2); <abbrev xmlns:xlink="http://www.w3.org/1999/xlink" xlink:title="metatibia length" id="ABBRID0EOTJM" xlink:type="simple">MTL</abbrev>: 0.68–0.73 (0.7); <abbrev xmlns:xlink="http://www.w3.org/1999/xlink" xlink:title="pronotum width" id="ABBRID0ESTJM" xlink:type="simple">PNW</abbrev>: 0.52–0.53 (0.52); <abbrev xmlns:xlink="http://www.w3.org/1999/xlink" xlink:title="petiole width" id="ABBRID0EWTJM" xlink:type="simple">PTW</abbrev>: 0.14–0.17 (0.16); <abbrev xmlns:xlink="http://www.w3.org/1999/xlink" xlink:title="postpetiole width" id="ABBRID0E1TJM" xlink:type="simple">PPW</abbrev>: 0.28–0.34 (0.31); <abbrev xmlns:xlink="http://www.w3.org/1999/xlink" xlink:title="cephalic index" id="ABBRID0E5TJM" xlink:type="simple">CI</abbrev>: 98.2–101.0 (99.7); <abbrev xmlns:xlink="http://www.w3.org/1999/xlink" xlink:title="scape index" id="ABBRID0ECUJM" xlink:type="simple">SI</abbrev>: 55.5–57.1 (56.4); <abbrev xmlns:xlink="http://www.w3.org/1999/xlink" xlink:title="propodeal spine index" id="ABBRID0EGUJM" xlink:type="simple">PSLI</abbrev>: 16.2–16.7 (16.5); <abbrev xmlns:xlink="http://www.w3.org/1999/xlink" xlink:title="postpetiole width index" id="ABBRID0EKUJM" xlink:type="simple">PPI</abbrev>: 44.8–61.3 (51.3); <abbrev xmlns:xlink="http://www.w3.org/1999/xlink" xlink:title="pronotum index" id="ABBRID0EOUJM" xlink:type="simple">PNI</abbrev>: 42.7–45.3 (43.7); <abbrev xmlns:xlink="http://www.w3.org/1999/xlink" xlink:title="tibia index" id="ABBRID0ESUJM" xlink:type="simple">MTI</abbrev>: 57.5–59.1 (58.4).</p><p><bold><italic>Head.</italic></bold> In full-face view sub-oval, widening posteriorly, with anterior and posterior sides convex (Fig. <xref ref-type="fig" rid="F52">52B</xref>). In lateral view sub-oval; ventral and dorsal faces convex; inner hypostomal teeth invisible. Sides of the head with dense, short, suberect pilosity; whole head with relatively dense, short, decumbent to erect pilosity. Anterior and medial parts of frons with moderately dense and thick, longitudinal, and sometimes interrupted rugae in posteromedial part, interspaces with sparse and distinct rugulae; posterolateral sides with longitudinal to irregular and thick rugae with distinctly rugulate interspaces. Occipital lobes with thick, sparse, irregular rugae, interspaces smooth or with fine, indistinct rugulae. Gena with sparse, thick, and longitudinal rugae and smooth interspaces. Area posterolateral from eyes with dense longitudinal to irregular rugofoveolae. Centre of clypeus smooth and shiny, lateral sides with indistinct rugulae; median notch present, wide, and shallow; median longitudinal carina absent; lateral longitudinal carinae absent. Scape, when laid back, exceeding the midlength of head by approximately one-fifth of its length; pilosity decumbent to suberect (Fig. <xref ref-type="fig" rid="F52">52B, D</xref>). Inner hypostomal teeth distinct, moderate, closely spaced, triangular, with rounded apex and wide base; outer hypostomal teeth lobe-like, wider than inner hypostomal teeth and approximately the same height, apex directed outward; inner and outer hypostomal teeth closely spaced and connected by indistinct concavity (Fig. <xref ref-type="fig" rid="F64">64J</xref>). <bold><italic>Mesosoma.</italic></bold> In lateral view, promesonotum short, angular, and moderately high, posterior mesonotum moderately steep, mesonotal process indistinct, tubercle-like; promesonotal groove absent; metanotal groove absent; propodeal spines moderate, thin, with acute apex; humeral area laterally weakly produced (Fig. <xref ref-type="fig" rid="F52">52D</xref>). Surface shiny with fine rugofoveolae, dorsal and lateral sides of pronotum with additional transverse and thin rugae and smooth notches. Pilosity sparse, moderately long, and erect (Fig. <xref ref-type="fig" rid="F52">52D, F</xref>). <bold><italic>Petiole.</italic></bold> Shiny with fine and sparse rugofoveolae; peduncle; node smooth to indistinctly rugulose, low, triangular, with rounded apex, in rear view node dorsoventrally convex; pilosity moderately sparse and erect (Fig. <xref ref-type="fig" rid="F52">52D, F</xref>). <bold><italic>Postpetiole.</italic></bold> Shiny, with fine and sparse rugulae; in dorsal view postpetiole oval, lateral margins medially with two indistinct dentate projections; pilosity long, moderately sparse, and erect (Fig. <xref ref-type="fig" rid="F52">52D, F</xref>). <bold><italic>Gaster.</italic></bold> Shiny and smooth; pilosity moderately dense, long, and erect (Fig. <xref ref-type="fig" rid="F52">52D, F</xref>). <bold><italic>Colour.</italic></bold> Brownish orange; legs dark yellow, gaster bright brown (Fig. <xref ref-type="fig" rid="F52">52D, F</xref>).</p><p><bold>Minor workers.</bold> Measurements (<italic>N</italic> = 3): <abbrev xmlns:xlink="http://www.w3.org/1999/xlink" xlink:title="maximum distance from the midpoint of the anterior clypeal margin to the midpoint of the posterior margin of the head" id="ABBRID0EWWJM" xlink:type="simple">HL</abbrev>: 0.58–0.61 (0.59); <abbrev xmlns:xlink="http://www.w3.org/1999/xlink" xlink:title="head width" id="ABBRID0E1WJM" xlink:type="simple">HW</abbrev>: 0.48–0.49 (0.49); <abbrev xmlns:xlink="http://www.w3.org/1999/xlink" xlink:title="scape length" id="ABBRID0E5WJM" xlink:type="simple">SL</abbrev>: 0.6–0.63 (0.61); <abbrev xmlns:xlink="http://www.w3.org/1999/xlink" xlink:title="eye length" id="ABBRID0ECXJM" xlink:type="simple">EL</abbrev>: 0.11–0.12 (0.11); <abbrev xmlns:xlink="http://www.w3.org/1999/xlink" xlink:title="mesosoma length (Weber’s length)" id="ABBRID0EGXJM" xlink:type="simple">WL</abbrev>: 0.73–0.74 (0.73); <abbrev xmlns:xlink="http://www.w3.org/1999/xlink" xlink:title="propodeal spine length" id="ABBRID0EKXJM" xlink:type="simple">PSL</abbrev>: 0.07–0.09 (0.08); <abbrev xmlns:xlink="http://www.w3.org/1999/xlink" xlink:title="metatibia length" id="ABBRID0EOXJM" xlink:type="simple">MTL</abbrev>: 0.5–0.52 (0.51); <abbrev xmlns:xlink="http://www.w3.org/1999/xlink" xlink:title="pronotum width" id="ABBRID0ESXJM" xlink:type="simple">PNW</abbrev>: 0.3–0.34 (0.32); <abbrev xmlns:xlink="http://www.w3.org/1999/xlink" xlink:title="petiole width" id="ABBRID0EWXJM" xlink:type="simple">PTW</abbrev>: 0.09–0.1 (0.09); <abbrev xmlns:xlink="http://www.w3.org/1999/xlink" xlink:title="postpetiole width" id="ABBRID0E1XJM" xlink:type="simple">PPW</abbrev>: 0.13–0.16 (0.15); <abbrev xmlns:xlink="http://www.w3.org/1999/xlink" xlink:title="cephalic index" id="ABBRID0E5XJM" xlink:type="simple">CI</abbrev>: 117.1–127.1 (121.6); <abbrev xmlns:xlink="http://www.w3.org/1999/xlink" xlink:title="scape index" id="ABBRID0ECYJM" xlink:type="simple">SI</abbrev>: 122.0–129.4 (126.2); <abbrev xmlns:xlink="http://www.w3.org/1999/xlink" xlink:title="propodeal spine index" id="ABBRID0EGYJM" xlink:type="simple">PSLI</abbrev>: 11.3–14.2 (12.8); <abbrev xmlns:xlink="http://www.w3.org/1999/xlink" xlink:title="postpetiole width index" id="ABBRID0EKYJM" xlink:type="simple">PPI</abbrev>: 60.4–65.7 (63.0); <abbrev xmlns:xlink="http://www.w3.org/1999/xlink" xlink:title="pronotum index" id="ABBRID0EOYJM" xlink:type="simple">PNI</abbrev>: 62.7–70.4 (66.4); <abbrev xmlns:xlink="http://www.w3.org/1999/xlink" xlink:title="tibia index" id="ABBRID0ESYJM" xlink:type="simple">MTI</abbrev>: 103.3–106.8 (104.7).</p><p><bold><italic>Head.</italic></bold> Cephalic margin indistinctly convex (Fig. <xref ref-type="fig" rid="F52">52A</xref>). Pilosity relatively sparse, long, decumbent to subdecumbent. Head foveolate with additional indistinct longitudinal rugulae on medial frons, area posterolateral from eyes smooth; antennal sockets with few thick, curved outward rugae and foveolae interspaces. Clypeus with median longitudinal carina absent; two lateral longitudinal carinae absent. Scape, when laid back, surpassing the posterior head margin by one-fifth of its length; pilosity dense, subdecumbent to erect (Fig. <xref ref-type="fig" rid="F52">52A, C</xref>). <bold><italic>Mesosoma.</italic></bold> In lateral view, promesonotum moderately high and long, arched; promesonotal groove present but indistinct; metanotal groove present and distinct; propodeal spines indistinct, lobe-like (Fig. <xref ref-type="fig" rid="F52">52C</xref>). Sculpture smooth and shiny, only promesonotal dorsum with arched rugae and indistinct foveolae, mesonotum and lateral sides of propodeum with indistinct and sparse foveolae. Pilosity sparse, moderately long, and erect (Fig. <xref ref-type="fig" rid="F52">52C, E</xref>). <bold><italic>Petiole.</italic></bold> Peduncle short and thin with ventral face relatively straight (Fig. <xref ref-type="fig" rid="F52">52C, E</xref>). <bold><italic>Gaster.</italic></bold> With sparse, erect pilosity (Fig. <xref ref-type="fig" rid="F52">52C, E</xref>). <bold><italic>Colour.</italic></bold> Brown; legs and lateral sides of pronotum yellowish brown (Fig. <xref ref-type="fig" rid="F52">52C, E</xref>).</p></tp:treatment-sec><tp:treatment-sec sec-type="etymology" id="SECID0EF1JM"><title>Etymology.</title><p>From the type locality.</p></tp:treatment-sec><tp:treatment-sec sec-type="biology" id="SECID0EK1JM"><title>Biology.</title><p>The species was collected at 1350 m in elevation, in montane rainforest. Nests were located in rotten logs and root mat.</p></tp:treatment-sec><tp:treatment-sec sec-type="comments" id="SECID0EP1JM"><title>Comments.</title><p><italic><tp:taxon-name><tp:taxon-name-part taxon-name-part-type="genus" reg="Pheidole">Pheidole</tp:taxon-name-part> <tp:taxon-name-part taxon-name-part-type="species" reg="sava">sava</tp:taxon-name-part></tp:taxon-name></italic> sp. nov., known from Parc National de Marojejy in Antsiranana, is most similar to <italic><tp:taxon-name><tp:taxon-name-part taxon-name-part-type="genus" reg="Pheidole">P.</tp:taxon-name-part> <tp:taxon-name-part taxon-name-part-type="species" reg="itremo">itremo</tp:taxon-name-part></tp:taxon-name></italic> sp. nov., known from Forêt d’Atsirakambiaty in Fianarantsoa and Forêt d Ambohitantely in Antananarivo. Major workers of <italic><tp:taxon-name><tp:taxon-name-part taxon-name-part-type="genus" reg="Pheidole">P.</tp:taxon-name-part> <tp:taxon-name-part taxon-name-part-type="species" reg="sava">sava</tp:taxon-name-part></tp:taxon-name></italic> sp. nov. can be separated based on brighter body colouration, presence of dense, short, suberect pilosity sides of the head, medial frons with sparse and distinctly rugulate interspaces, finely rugofoveolae mesosoma with dorsal and lateral sides of pronotum with additional transverse and thin rugae and smooth notches; minor workers can be separated based on foveolate head with additional indistinct longitudinal rugulae on medial frons, smooth area posterolateral from eyes, predominantly smooth mesosoma with promesonotal dorsum with arched rugae and indistinct foveolae, and indistinct and sparse foveolae on mesonotum and lateral sides of propodeum.</p></tp:treatment-sec><tp:treatment-sec><!--Section generated to contain objects referenced in tp:taxon-treatment.--><fig id="F64" position="float" orientation="portrait"><object-id xmlns:xlink="http://www.w3.org/1999/xlink" content-type="doi" xlink:type="simple">10.3897/zookeys.949.51269.figure64</object-id><object-id xmlns:xlink="http://www.w3.org/1999/xlink" content-type="arpha" xlink:type="simple">275042B6-9D3A-50B9-856C-0F7D04EC9A44</object-id><label>Figure 64.</label><caption><p>Major worker, hypostomal teeth. <italic><tp:taxon-name><tp:taxon-name-part taxon-name-part-type="genus" reg="Pheidole">Pheidole</tp:taxon-name-part> <tp:taxon-name-part taxon-name-part-type="species" reg="masoandro">masoandro</tp:taxon-name-part></tp:taxon-name></italic> sp. nov. (<bold>A</bold>). <italic><tp:taxon-name><tp:taxon-name-part taxon-name-part-type="genus" reg="Pheidole">Pheidole</tp:taxon-name-part> <tp:taxon-name-part taxon-name-part-type="species" reg="mavohavoana">mavohavoana</tp:taxon-name-part></tp:taxon-name></italic> sp. nov. (<bold>B</bold>). <italic><tp:taxon-name><tp:taxon-name-part taxon-name-part-type="genus" reg="Pheidole">Pheidole</tp:taxon-name-part> <tp:taxon-name-part taxon-name-part-type="species" reg="midongy">midongy</tp:taxon-name-part></tp:taxon-name></italic> sp. nov. (<bold>C</bold>). <italic><tp:taxon-name><tp:taxon-name-part taxon-name-part-type="genus" reg="Pheidole">Pheidole</tp:taxon-name-part> <tp:taxon-name-part taxon-name-part-type="species" reg="mikros">mikros</tp:taxon-name-part></tp:taxon-name></italic> sp. nov. (<bold>D</bold>). <italic><tp:taxon-name><tp:taxon-name-part taxon-name-part-type="genus" reg="Pheidole">Pheidole</tp:taxon-name-part> <tp:taxon-name-part taxon-name-part-type="species" reg="mivory">mivory</tp:taxon-name-part></tp:taxon-name></italic> sp. nov. (<bold>E</bold>). <italic><tp:taxon-name><tp:taxon-name-part taxon-name-part-type="genus" reg="Pheidole">Pheidole</tp:taxon-name-part> <tp:taxon-name-part taxon-name-part-type="species" reg="nitidobruna">nitidobruna</tp:taxon-name-part></tp:taxon-name></italic> sp. nov. (<bold>F</bold>). <italic><tp:taxon-name><tp:taxon-name-part taxon-name-part-type="genus" reg="Pheidole">Pheidole</tp:taxon-name-part> <tp:taxon-name-part taxon-name-part-type="species" reg="parvula">parvula</tp:taxon-name-part></tp:taxon-name></italic> sp. nov. (<bold>G</bold>). <italic><tp:taxon-name><tp:taxon-name-part taxon-name-part-type="genus" reg="Pheidole">Pheidole</tp:taxon-name-part> <tp:taxon-name-part taxon-name-part-type="species" reg="parvulogibba">parvulogibba</tp:taxon-name-part></tp:taxon-name></italic> sp. nov. (<bold>H</bold>). <italic><tp:taxon-name><tp:taxon-name-part taxon-name-part-type="genus" reg="Pheidole">Pheidole</tp:taxon-name-part> <tp:taxon-name-part taxon-name-part-type="species" reg="renirano">renirano</tp:taxon-name-part></tp:taxon-name></italic> sp. nov. (<bold>I</bold>). <italic><tp:taxon-name><tp:taxon-name-part taxon-name-part-type="genus" reg="Pheidole">Pheidole</tp:taxon-name-part> <tp:taxon-name-part taxon-name-part-type="species" reg="sava">sava</tp:taxon-name-part></tp:taxon-name></italic> sp. nov. (<bold>J</bold>). <italic><tp:taxon-name><tp:taxon-name-part taxon-name-part-type="genus" reg="Pheidole">Pheidole</tp:taxon-name-part> <tp:taxon-name-part taxon-name-part-type="species" reg="sikorae">sikorae</tp:taxon-name-part></tp:taxon-name></italic> Forel (<bold>K</bold>). <italic><tp:taxon-name><tp:taxon-name-part taxon-name-part-type="genus" reg="Pheidole">Pheidole</tp:taxon-name-part> <tp:taxon-name-part taxon-name-part-type="species" reg="sofia">sofia</tp:taxon-name-part></tp:taxon-name></italic> sp. nov. (<bold>L</bold>). <italic><tp:taxon-name><tp:taxon-name-part taxon-name-part-type="genus" reg="Pheidole">Pheidole</tp:taxon-name-part> <tp:taxon-name-part taxon-name-part-type="species" reg="sparsa">sparsa</tp:taxon-name-part></tp:taxon-name></italic> sp. nov. (<bold>M</bold>). <italic><tp:taxon-name><tp:taxon-name-part taxon-name-part-type="genus" reg="Pheidole">Pheidole</tp:taxon-name-part></tp:taxon-name></italic>﻿ ﻿<italic><tp:taxon-name><tp:taxon-name-part taxon-name-part-type="genus" reg="Pheidole"/><tp:taxon-name-part taxon-name-part-type="species" reg="tampony">tampony</tp:taxon-name-part></tp:taxon-name></italic>﻿ sp. nov. (<bold>N</bold>). <italic><tp:taxon-name><tp:taxon-name-part taxon-name-part-type="genus" reg="Pheidole">Pheidole</tp:taxon-name-part></tp:taxon-name></italic>﻿ ﻿<italic><tp:taxon-name><tp:taxon-name-part taxon-name-part-type="genus" reg="Pheidole"/><tp:taxon-name-part taxon-name-part-type="species" reg="trichotos">trichotos</tp:taxon-name-part></tp:taxon-name></italic>﻿ sp. nov. (<bold>O</bold>). <italic><tp:taxon-name><tp:taxon-name-part taxon-name-part-type="genus" reg="Pheidole">Pheidole</tp:taxon-name-part></tp:taxon-name></italic>﻿ ﻿<italic><tp:taxon-name><tp:taxon-name-part taxon-name-part-type="genus" reg="Pheidole"/><tp:taxon-name-part taxon-name-part-type="species" reg="tsaravoniana">tsaravoniana</tp:taxon-name-part></tp:taxon-name></italic>﻿ sp. nov. (<bold>P</bold>). <italic><tp:taxon-name><tp:taxon-name-part taxon-name-part-type="genus" reg="Pheidole">Pheidole</tp:taxon-name-part></tp:taxon-name></italic>﻿ ﻿<italic><tp:taxon-name><tp:taxon-name-part taxon-name-part-type="genus" reg="Pheidole"/><tp:taxon-name-part taxon-name-part-type="species" reg="vadum">vadum</tp:taxon-name-part></tp:taxon-name></italic>﻿ sp. nov. (<bold>Q</bold>). <italic><tp:taxon-name><tp:taxon-name-part taxon-name-part-type="genus" reg="Pheidole">Pheidole</tp:taxon-name-part></tp:taxon-name></italic>﻿ ﻿<italic><tp:taxon-name><tp:taxon-name-part taxon-name-part-type="genus" reg="Pheidole"/><tp:taxon-name-part taxon-name-part-type="species" reg="veteratrix">veteratrix</tp:taxon-name-part></tp:taxon-name></italic>﻿ Forel (<bold>R</bold>). <italic><tp:taxon-name><tp:taxon-name-part taxon-name-part-type="genus" reg="Pheidole">Pheidole</tp:taxon-name-part></tp:taxon-name></italic>﻿ ﻿<italic><tp:taxon-name><tp:taxon-name-part taxon-name-part-type="genus" reg="Pheidole"/><tp:taxon-name-part taxon-name-part-type="species" reg="volontany">volontany</tp:taxon-name-part></tp:taxon-name></italic>﻿ sp. nov. (<bold>S</bold>). <italic><tp:taxon-name><tp:taxon-name-part taxon-name-part-type="genus" reg="Pheidole">Pheidole</tp:taxon-name-part></tp:taxon-name></italic>﻿ ﻿<italic><tp:taxon-name><tp:taxon-name-part taxon-name-part-type="genus" reg="Pheidole"/><tp:taxon-name-part taxon-name-part-type="species" reg="vony">vony</tp:taxon-name-part></tp:taxon-name></italic>﻿ sp. nov. (<bold>T</bold>).</p></caption><graphic xmlns:xlink="http://www.w3.org/1999/xlink" xlink:href="zookeys-949-001-g064.jpg" position="float" orientation="portrait" xlink:type="simple" id="oo_432233.jpg"><uri content-type="original_file" xlink:type="simple">https://binary.pensoft.net/fig/432233</uri></graphic></fig><fig id="F67" position="float" orientation="portrait"><object-id xmlns:xlink="http://www.w3.org/1999/xlink" content-type="doi" xlink:type="simple">10.3897/zookeys.949.51269.figure67</object-id><object-id xmlns:xlink="http://www.w3.org/1999/xlink" content-type="arpha" xlink:type="simple">3F00FA72-4C48-586E-96CD-A0882BCF705E</object-id><label>Figure 67.</label><caption><p>Distribution. <italic><tp:taxon-name><tp:taxon-name-part taxon-name-part-type="genus" reg="Pheidole">Pheidole</tp:taxon-name-part> <tp:taxon-name-part taxon-name-part-type="species" reg="renirano">renirano</tp:taxon-name-part></tp:taxon-name></italic> sp. nov. (<bold>A</bold>). <italic><tp:taxon-name><tp:taxon-name-part taxon-name-part-type="genus" reg="Pheidole">Pheidole</tp:taxon-name-part> <tp:taxon-name-part taxon-name-part-type="species" reg="sava">sava</tp:taxon-name-part></tp:taxon-name></italic> sp. nov. (<bold>B</bold>). <italic><tp:taxon-name><tp:taxon-name-part taxon-name-part-type="genus" reg="Pheidole">Pheidole</tp:taxon-name-part> <tp:taxon-name-part taxon-name-part-type="species" reg="sikorae">sikorae</tp:taxon-name-part></tp:taxon-name></italic> Forel (<bold>C</bold>). <italic><tp:taxon-name><tp:taxon-name-part taxon-name-part-type="genus" reg="Pheidole">Pheidole</tp:taxon-name-part> <tp:taxon-name-part taxon-name-part-type="species" reg="sofia">sofia</tp:taxon-name-part></tp:taxon-name></italic> sp. nov. (<bold>D</bold>). <italic><tp:taxon-name><tp:taxon-name-part taxon-name-part-type="genus" reg="Pheidole">Pheidole</tp:taxon-name-part> <tp:taxon-name-part taxon-name-part-type="species" reg="sparsa">sparsa</tp:taxon-name-part></tp:taxon-name></italic> sp. nov. (<bold>E</bold>). <italic><tp:taxon-name><tp:taxon-name-part taxon-name-part-type="genus" reg="Pheidole">Pheidole</tp:taxon-name-part> <tp:taxon-name-part taxon-name-part-type="species" reg="tampony">tampony</tp:taxon-name-part></tp:taxon-name></italic> sp. nov. (<bold>F</bold>). <italic><tp:taxon-name><tp:taxon-name-part taxon-name-part-type="genus" reg="Pheidole">Pheidole</tp:taxon-name-part> <tp:taxon-name-part taxon-name-part-type="species" reg="trichotos">trichotos</tp:taxon-name-part></tp:taxon-name></italic> sp. nov. (<bold>G</bold>). <italic><tp:taxon-name><tp:taxon-name-part taxon-name-part-type="genus" reg="Pheidole">Pheidole</tp:taxon-name-part> <tp:taxon-name-part taxon-name-part-type="species" reg="tsaravoniana">tsaravoniana</tp:taxon-name-part></tp:taxon-name></italic> sp. nov. (<bold>H</bold>). <italic><tp:taxon-name><tp:taxon-name-part taxon-name-part-type="genus" reg="Pheidole">Pheidole</tp:taxon-name-part> <tp:taxon-name-part taxon-name-part-type="species" reg="vadum">vadum</tp:taxon-name-part></tp:taxon-name></italic> sp. nov. (<bold>I</bold>). <italic><tp:taxon-name><tp:taxon-name-part taxon-name-part-type="genus" reg="Pheidole">Pheidole</tp:taxon-name-part> <tp:taxon-name-part taxon-name-part-type="species" reg="veteratrix">veteratrix</tp:taxon-name-part></tp:taxon-name></italic> Forel (<bold>J</bold>). <italic><tp:taxon-name><tp:taxon-name-part taxon-name-part-type="genus" reg="Pheidole">Pheidole</tp:taxon-name-part> <tp:taxon-name-part taxon-name-part-type="species" reg="volontany">volontany</tp:taxon-name-part></tp:taxon-name></italic> sp. nov. (<bold>K</bold>). <italic><tp:taxon-name><tp:taxon-name-part taxon-name-part-type="genus" reg="Pheidole">Pheidole</tp:taxon-name-part> <tp:taxon-name-part taxon-name-part-type="species" reg="vony">vony</tp:taxon-name-part></tp:taxon-name></italic> sp. nov. (<bold>L</bold>).</p></caption><graphic xmlns:xlink="http://www.w3.org/1999/xlink" xlink:href="zookeys-949-001-g067.jpg" position="float" orientation="portrait" xlink:type="simple" id="oo_432236.jpg"><uri content-type="original_file" xlink:type="simple">https://binary.pensoft.net/fig/432236</uri></graphic></fig></tp:treatment-sec></tp:taxon-treatment>
