# Supplementary material for: Taxonomic revision of the Pheidole sikorae species group (Hymenoptera, Formicidae) from Madagascar
Source: Zookeys. 2020 Jul 15;949:1–185. doi: 10.3897/zookeys.949.51269 (PMC7381721; doi:10.3897/zookeys.949.51269)
Supplement: XML Treatment for Pheidole tampony [file zookeys.949.51269-treatment38.xml]

<!DOCTYPE tp:taxon-treatment
  PUBLIC "-//TaxonX//DTD Taxonomic Treatment Publishing DTD v0 20100105//EN" "tax-treatment-NSO.dtd">
<tp:taxon-treatment xmlns:tp="http://www.plazi.org/taxpub"><tp:treatment-meta><kwd-group><label>Taxon classification</label><kwd><named-content xmlns:xlink="http://www.w3.org/1999/xlink" content-type="kingdom">Animalia</named-content></kwd></kwd-group><mixed-citation publication-type="journal"><person-group><name><surname>Salata</surname><given-names>Sebastian</given-names></name><name><surname>Fisher</surname><given-names>Brian L.</given-names></name></person-group><article-title>Taxonomic revision of the <italic><tp:taxon-name><tp:taxon-name-part taxon-name-part-type="genus" reg="Pheidole">Pheidole</tp:taxon-name-part> <tp:taxon-name-part taxon-name-part-type="species" reg="sikorae">sikorae</tp:taxon-name-part></tp:taxon-name></italic> species group (<tp:taxon-name><tp:taxon-name-part taxon-name-part-type="order">Hymenoptera</tp:taxon-name-part></tp:taxon-name>, <tp:taxon-name><tp:taxon-name-part taxon-name-part-type="family">Formicidae</tp:taxon-name-part></tp:taxon-name>) from Madagascar</article-title><source>Zookeys</source><day>15</day><month>7</month><year>2020</year><volume>949</volume><fpage>1</fpage><lpage>185</lpage><pub-id pub-id-type="doi">10.3897/zookeys.949.51269</pub-id></mixed-citation></tp:treatment-meta><tp:nomenclature><tp:taxon-name><object-id xmlns:xlink="http://www.w3.org/1999/xlink" content-type="arpha" xlink:type="simple">2FE0B42C-907B-5574-94E8-4C289EFD1EE0</object-id>
              <tp:taxon-name-part taxon-name-part-type="genus" reg="Pheidole">Pheidole</tp:taxon-name-part>
              <tp:taxon-name-part taxon-name-part-type="species" reg="tampony">tampony</tp:taxon-name-part>
              <object-id xmlns:xlink="http://www.w3.org/1999/xlink" content-type="zoobank" xlink:type="simple">http://zoobank.org/05966990-3AEA-4921-888E-941D151DFCC1</object-id>
            </tp:taxon-name><tp:taxon-status xmlns:xlink="http://www.w3.org/1999/xlink" xlink:type="simple">sp. nov.</tp:taxon-status><xref ref-type="fig" rid="F56">Figs 56A–F</xref><xref ref-type="fig" rid="F64">, 64N</xref><xref ref-type="fig" rid="F67">, 67F</xref></tp:nomenclature><tp:treatment-sec sec-type="type material" id="SECID0EKYLM"><title>Type material.</title><p><bold><italic>Holotype.</italic></bold> Madagascar. • 1 major worker; Antsiranana; Sava Region: Parc National de Marojejy, near summit, 25.4 km 20.1°NE Andapa; <named-content xmlns:xlink="http://www.w3.org/1999/xlink" content-type="dwc:verbatimCoordinates" xlink:type="simple"><named-content content-type="geo-json" specific-use="{&#34;type&#34;:&#34;Point&#34;,&#34;coordinates&#34;:[49.732430,-14.449180]}" id="NCID0EYYLM" xlink:type="simple">-14.44918, 49.73243</named-content></named-content>; alt. 2100 m; 10 Feb 2018; B. L. Fisher et al. leg.; montane shrubland, under rootmat, on stone; BLF40950; <ext-link xmlns:xlink="http://www.w3.org/1999/xlink" xlink:type="simple" ext-link-type="uri" xlink:href="http://data.antweb.org/specimen/CASENT0809550">CASENT0809550</ext-link> (<named-content xmlns:xlink="http://www.w3.org/1999/xlink" content-type="dwc:institutional_code" xlink:type="simple">CASC</named-content>). <bold><italic>Paratype.</italic></bold> • 1w.; same data as for holotype, <ext-link xmlns:xlink="http://www.w3.org/1999/xlink" xlink:type="simple" ext-link-type="uri" xlink:href="http://data.antweb.org/specimen/CASENT0923285">CASENT0923285</ext-link> (<named-content xmlns:xlink="http://www.w3.org/1999/xlink" content-type="dwc:institutional_code" xlink:type="simple">CASC</named-content>).</p><fig id="F56" position="float" orientation="portrait"><object-id xmlns:xlink="http://www.w3.org/1999/xlink" content-type="doi" xlink:type="simple">10.3897/zookeys.949.51269.figure56</object-id><object-id xmlns:xlink="http://www.w3.org/1999/xlink" content-type="arpha" xlink:type="simple">DF54384D-1953-5E03-8442-E1A9687DAE7E</object-id><label>Figure 56.</label><caption><p><italic><tp:taxon-name><tp:taxon-name-part taxon-name-part-type="genus" reg="Pheidole">Pheidole</tp:taxon-name-part> <tp:taxon-name-part taxon-name-part-type="species" reg="tampony">tampony</tp:taxon-name-part></tp:taxon-name></italic> sp. nov., full-face view (<bold>A</bold>), profile (<bold>C</bold>), and dorsal view (<bold>E</bold>) of paratype minor worker (<ext-link xmlns:xlink="http://www.w3.org/1999/xlink" xlink:type="simple" ext-link-type="uri" xlink:href="http://data.antweb.org/specimen/CASENT0923285">CASENT0923285</ext-link>) and full-face view (<bold>B</bold>), profile (<bold>D</bold>), and dorsal view (<bold>F</bold>) of holotype major worker (<ext-link xmlns:xlink="http://www.w3.org/1999/xlink" xlink:type="simple" ext-link-type="uri" xlink:href="http://data.antweb.org/specimen/CASENT0809550">CASENT0809550</ext-link>).</p></caption><graphic xmlns:xlink="http://www.w3.org/1999/xlink" xlink:href="zookeys-949-001-g056.jpg" position="float" orientation="portrait" xlink:type="simple" id="oo_432225.jpg"><uri content-type="original_file" xlink:type="simple">https://binary.pensoft.net/fig/432225</uri></graphic></fig></tp:treatment-sec><tp:treatment-sec sec-type="diagnosis" id="SECID0EC2LM"><title>Diagnosis.</title><p>Moderately large species. <bold><italic>Major workers.</italic></bold> Head in full-face view sub-oval and not widening posteriorly, with anterior and posterior sides slightly convex, in lateral view sub-oval; ventral and dorsal faces convex; sides of the head with thick, interrupted, dense, and longitudinal rugae with smooth to indistinctly rugulate interspaces; occipital lobes predominantly smooth, only anterior part with indistinct longitudinal rugae; denser and thinner longitudinal rugae with rugulate interspaces; area posterolateral from eyes with reduced sculpture and predominantly smooth; scape, when laid back, exceeding the midlength of head by approximately two-fifths of its length; inner hypostomal teeth distinct, distinct, moderately large, closely spaced, triangular, with rounded apex directed upward; outer hypostomal teeth lobe-like, narrower than and approximately as high as inner teeth, apex directed outward; inner and outer hypostomal teeth closely spaced and not connected by concavity; mesosoma rugofoveolate; pronotum with sparse foveolae, its dorsum with smooth notch; katepisternum with large, smooth notch; body brown. <bold><italic>Minor workers.</italic></bold> Head foveolate; median frons with short and indistinct longitudinal rugulae; vertex with fading sculpture; area posterolateral from eyes smooth; scape, when laid back, exceeding the posterior head margin by one-third of its length; promesonotum low and moderately long; promesonotal groove present; propodeal spines small and triangular; mesosoma foveolate; body bright brown.</p></tp:treatment-sec><tp:treatment-sec sec-type="description" id="SECID0EO2LM"><title>Description.</title><p><bold>Major workers.</bold> Measurements (<italic>N</italic> = 1): <abbrev xmlns:xlink="http://www.w3.org/1999/xlink" xlink:title="maximum distance from the midpoint of the anterior clypeal margin to the midpoint of the posterior margin of the head" id="ABBRID0EY2LM" xlink:type="simple">HL</abbrev>: 1.36; <abbrev xmlns:xlink="http://www.w3.org/1999/xlink" xlink:title="head width" id="ABBRID0E32LM" xlink:type="simple">HW</abbrev>: 1.36; <abbrev xmlns:xlink="http://www.w3.org/1999/xlink" xlink:title="scape length" id="ABBRID0EA3LM" xlink:type="simple">SL</abbrev>: 0.87; <abbrev xmlns:xlink="http://www.w3.org/1999/xlink" xlink:title="eye length" id="ABBRID0EE3LM" xlink:type="simple">EL</abbrev>: 0.19; <abbrev xmlns:xlink="http://www.w3.org/1999/xlink" xlink:title="mesosoma length (Weber’s length)" id="ABBRID0EI3LM" xlink:type="simple">WL</abbrev>: 1.34; <abbrev xmlns:xlink="http://www.w3.org/1999/xlink" xlink:title="propodeal spine length" id="ABBRID0EM3LM" xlink:type="simple">PSL</abbrev>: 0.23; <abbrev xmlns:xlink="http://www.w3.org/1999/xlink" xlink:title="metatibia length" id="ABBRID0EQ3LM" xlink:type="simple">MTL</abbrev>: 0.89; <abbrev xmlns:xlink="http://www.w3.org/1999/xlink" xlink:title="pronotum width" id="ABBRID0EU3LM" xlink:type="simple">PNW</abbrev>: 0.5; <abbrev xmlns:xlink="http://www.w3.org/1999/xlink" xlink:title="petiole width" id="ABBRID0EY3LM" xlink:type="simple">PTW</abbrev>: 0.18; <abbrev xmlns:xlink="http://www.w3.org/1999/xlink" xlink:title="postpetiole width" id="ABBRID0E33LM" xlink:type="simple">PPW</abbrev>: 0.34; <abbrev xmlns:xlink="http://www.w3.org/1999/xlink" xlink:title="cephalic index" id="ABBRID0EA4LM" xlink:type="simple">CI</abbrev>: 100.1; <abbrev xmlns:xlink="http://www.w3.org/1999/xlink" xlink:title="scape index" id="ABBRID0EE4LM" xlink:type="simple">SI</abbrev>: 64.0; <abbrev xmlns:xlink="http://www.w3.org/1999/xlink" xlink:title="propodeal spine index" id="ABBRID0EI4LM" xlink:type="simple">PSLI</abbrev>: 17.0; <abbrev xmlns:xlink="http://www.w3.org/1999/xlink" xlink:title="postpetiole width index" id="ABBRID0EM4LM" xlink:type="simple">PPI</abbrev>: 52.1; <abbrev xmlns:xlink="http://www.w3.org/1999/xlink" xlink:title="pronotum index" id="ABBRID0EQ4LM" xlink:type="simple">PNI</abbrev>: 36.6; <abbrev xmlns:xlink="http://www.w3.org/1999/xlink" xlink:title="tibia index" id="ABBRID0EU4LM" xlink:type="simple">MTI</abbrev>: 65.4.</p><p><bold><italic>Head.</italic></bold> In full-face view sub-oval, not widening posteriorly, with anterior and posterior sides slightly convex (Fig. <xref ref-type="fig" rid="F56">56B</xref>). In lateral view sub-oval; ventral and dorsal faces convex; inner hypostomal teeth visible. Sides of the head with dense, long, erect pilosity; whole head with dense, long, decumbent to erect pilosity. Medial part of frons with thick, interrupted, dense, and longitudinal rugae with smooth to indistinctly rugulate interspaces; lateral sides of frons with dense, thick, and longitudinal rugae, interspaces with dense rugulae. Occipital lobes predominantly smooth, only anterior part with indistinct longitudinal rugae. Area posterolateral from eyes with denser and thinner longitudinal rugae with rugulate interspaces, posteriormost parts with reduced sculpture and predominantly smooth. Gena with relatively sparse, thick, and longitudinal rugae with distinctly rugulate interspaces. Centre of clypeus indistinctly foveolate and having shiny, lateral sides with indistinct rugulae; median notch present, moderately wide, and shallow; median longitudinal carina present; lateral longitudinal carinae absent. Scape, when laid back, exceeding the midlength of head by two-fifths of its length; pilosity subdecumbent to erect (Fig. <xref ref-type="fig" rid="F56">56B, D</xref>). Inner hypostomal teeth distinct, moderately large, closely spaced, triangular, with rounded apex directed upward; outer hypostomal teeth lobe-like, narrower than and approximately as high as inner teeth, apex directed outward; inner and outer hypostomal teeth closely spaced and not connected by concavity (Fig. <xref ref-type="fig" rid="F64">64N</xref>). <bold><italic>Mesosoma.</italic></bold> In lateral view, promesonotum short, angular, and moderately low, posterior mesonotum moderately steep, mesonotal process indistinct, tubercle-like; promesonotal groove absent; metanotal groove absent; propodeal spines moderately long, with narrow base and acute apex; humeral area produced (Fig. <xref ref-type="fig" rid="F56">56D</xref>). Surface shiny and rugofoveolate; pronotum with sparse foveolae, its dorsum with smooth notch; katepisternum with large, smooth notch. Pilosity moderately dense, long, and erect (Fig. <xref ref-type="fig" rid="F56">56D, F</xref>). <bold><italic>Petiole.</italic></bold> Shiny with dense foveolae; node finely foveolate, triangular, with rounded and thick apex, in rear view node dorsoventrally slightly convex; pilosity moderately sparse and erect (Fig. <xref ref-type="fig" rid="F56">56D, F</xref>). <bold><italic>Postpetiole.</italic></bold> Shiny and foveolate; dorsum with reduced sculpture and smooth notch; in dorsal view oval, lateral margins medially with two dentate projections; pilosity long, moderately sparse, and erect (Fig. <xref ref-type="fig" rid="F56">56D, F</xref>). <bold><italic>Gaster.</italic></bold> Shiny and smooth; pilosity moderately dense, long, and erect (Fig. <xref ref-type="fig" rid="F56">56D, F</xref>). <bold><italic>Colour.</italic></bold> Brown, gaster slightly darker (Fig. <xref ref-type="fig" rid="F56">56D, F</xref>).</p><p><bold>Minor workers.</bold> Measurements (<italic>N</italic> = 1): <abbrev xmlns:xlink="http://www.w3.org/1999/xlink" xlink:title="maximum distance from the midpoint of the anterior clypeal margin to the midpoint of the posterior margin of the head" id="ABBRID0EY6LM" xlink:type="simple">HL</abbrev>: 0.68; <abbrev xmlns:xlink="http://www.w3.org/1999/xlink" xlink:title="head width" id="ABBRID0E36LM" xlink:type="simple">HW</abbrev>: 0.57; <abbrev xmlns:xlink="http://www.w3.org/1999/xlink" xlink:title="scape length" id="ABBRID0EAAMM" xlink:type="simple">SL</abbrev>: 0.81; <abbrev xmlns:xlink="http://www.w3.org/1999/xlink" xlink:title="eye length" id="ABBRID0EEAMM" xlink:type="simple">EL</abbrev>: 0.13; <abbrev xmlns:xlink="http://www.w3.org/1999/xlink" xlink:title="mesosoma length (Weber’s length)" id="ABBRID0EIAMM" xlink:type="simple">WL</abbrev>: 0.93; <abbrev xmlns:xlink="http://www.w3.org/1999/xlink" xlink:title="propodeal spine length" id="ABBRID0EMAMM" xlink:type="simple">PSL</abbrev>: 0.12; <abbrev xmlns:xlink="http://www.w3.org/1999/xlink" xlink:title="metatibia length" id="ABBRID0EQAMM" xlink:type="simple">MTL</abbrev>: 0.65; <abbrev xmlns:xlink="http://www.w3.org/1999/xlink" xlink:title="pronotum width" id="ABBRID0EUAMM" xlink:type="simple">PNW</abbrev>: 0.4; <abbrev xmlns:xlink="http://www.w3.org/1999/xlink" xlink:title="petiole width" id="ABBRID0EYAMM" xlink:type="simple">PTW</abbrev>: 0.09; <abbrev xmlns:xlink="http://www.w3.org/1999/xlink" xlink:title="postpetiole width" id="ABBRID0E3AMM" xlink:type="simple">PPW</abbrev>: 0.16; <abbrev xmlns:xlink="http://www.w3.org/1999/xlink" xlink:title="cephalic index" id="ABBRID0EABMM" xlink:type="simple">CI</abbrev>: 119.5; <abbrev xmlns:xlink="http://www.w3.org/1999/xlink" xlink:title="scape index" id="ABBRID0EEBMM" xlink:type="simple">SI</abbrev>: 141.6; <abbrev xmlns:xlink="http://www.w3.org/1999/xlink" xlink:title="propodeal spine index" id="ABBRID0EIBMM" xlink:type="simple">PSLI</abbrev>: 17.0; <abbrev xmlns:xlink="http://www.w3.org/1999/xlink" xlink:title="postpetiole width index" id="ABBRID0EMBMM" xlink:type="simple">PPI</abbrev>: 54.7; <abbrev xmlns:xlink="http://www.w3.org/1999/xlink" xlink:title="pronotum index" id="ABBRID0EQBMM" xlink:type="simple">PNI</abbrev>: 69.6; <abbrev xmlns:xlink="http://www.w3.org/1999/xlink" xlink:title="tibia index" id="ABBRID0EUBMM" xlink:type="simple">MTI</abbrev>: 114.2.</p><p><bold><italic>Head.</italic></bold> Cephalic margin slightly convex (Fig. <xref ref-type="fig" rid="F56">56A</xref>). Pilosity relatively sparse, moderately long, subdecumbent to erect. Sculpture shiny and foveolate; median frons with short and indistinct longitudinal rugulae; vertex with fading sculpture; area posterolateral from eyes smooth; antennal sockets with few indistinct, curved outward rugae and foveolate interspaces. Clypeus with median longitudinal carina absent; two lateral longitudinal carinae absent. Scape, when laid back, exceeding the posterior head margin by one-third of its length; pilosity dense, subdecumbent to erect (Fig. <xref ref-type="fig" rid="F56">56A, C</xref>). <bold><italic>Mesosoma.</italic></bold> In lateral view, promesonotum low and moderately long, arched; promesonotal groove indistinct; metanotal groove distinct; propodeal spines small and triangular (Fig. <xref ref-type="fig" rid="F56">56C</xref>). Sculpture shiny and foveolate. Pilosity very sparse, moderately long, and erect (Fig. <xref ref-type="fig" rid="F56">56C, E</xref>). <bold><italic>Gaster.</italic></bold> With sparse, erect pilosity (Fig. <xref ref-type="fig" rid="F56">56C, E</xref>). <bold><italic>Colour.</italic></bold> Bright brown (Fig. <xref ref-type="fig" rid="F56">56C, E</xref>).</p></tp:treatment-sec><tp:treatment-sec sec-type="etymology" id="SECID0EADMM"><title>Etymology.</title><p>Malagasy for summit in reference to the type locality located close to the mountain peak.</p></tp:treatment-sec><tp:treatment-sec sec-type="biology" id="SECID0EFDMM"><title>Biology.</title><p>The species was collected at 2100 m in elevation, in montane shrubland. Nest was located under rootmat on stone.</p></tp:treatment-sec><tp:treatment-sec sec-type="comments" id="SECID0EKDMM"><title>Comments.</title><p><italic><tp:taxon-name><tp:taxon-name-part taxon-name-part-type="genus" reg="Pheidole">Pheidole</tp:taxon-name-part> <tp:taxon-name-part taxon-name-part-type="species" reg="tampony">tampony</tp:taxon-name-part></tp:taxon-name></italic> sp. nov. is a member of a group of species characterised by distinctly reduced head sculpture in major workers with occipital lobes entirely or predominantly smooth, area posterolateral from eyes partially or entirely smooth and shiny or with reduced sculpture and smooth notches. The group consists of four species: <italic><tp:taxon-name><tp:taxon-name-part taxon-name-part-type="genus" reg="Pheidole">P.</tp:taxon-name-part> <tp:taxon-name-part taxon-name-part-type="species" reg="litigiosa">litigiosa</tp:taxon-name-part></tp:taxon-name></italic>, <italic><tp:taxon-name><tp:taxon-name-part taxon-name-part-type="genus" reg="Pheidole">P.</tp:taxon-name-part> <tp:taxon-name-part taxon-name-part-type="species" reg="masoandro">masoandro</tp:taxon-name-part></tp:taxon-name></italic> sp. nov., <italic><tp:taxon-name><tp:taxon-name-part taxon-name-part-type="genus" reg="Pheidole">P.</tp:taxon-name-part> <tp:taxon-name-part taxon-name-part-type="species" reg="gracilis">gracilis</tp:taxon-name-part></tp:taxon-name></italic> sp. nov., and <italic><tp:taxon-name><tp:taxon-name-part taxon-name-part-type="genus" reg="Pheidole">P.</tp:taxon-name-part> <tp:taxon-name-part taxon-name-part-type="species" reg="tampony">tampony</tp:taxon-name-part></tp:taxon-name></italic> sp. nov. <italic><tp:taxon-name><tp:taxon-name-part taxon-name-part-type="genus" reg="Pheidole">Pheidole</tp:taxon-name-part> <tp:taxon-name-part taxon-name-part-type="species" reg="tampony">tampony</tp:taxon-name-part></tp:taxon-name></italic> sp. nov. is known only from Parc National de Marojejy in Antsiranana and its distribution does not overlap with other members of this group. Both minor and major workers of this species can be easily separated from other members of this group based on darker, bright brown to brown body colouration. However, major workers of <italic><tp:taxon-name><tp:taxon-name-part taxon-name-part-type="genus" reg="Pheidole">P.</tp:taxon-name-part> <tp:taxon-name-part taxon-name-part-type="species" reg="tampony">tampony</tp:taxon-name-part></tp:taxon-name></italic> sp. nov. can be confused with majors of sympatric <italic><tp:taxon-name><tp:taxon-name-part taxon-name-part-type="genus" reg="Pheidole">P.</tp:taxon-name-part> <tp:taxon-name-part taxon-name-part-type="species" reg="manantenina">manantenina</tp:taxon-name-part></tp:taxon-name></italic> sp. nov. <italic><tp:taxon-name><tp:taxon-name-part taxon-name-part-type="genus" reg="Pheidole">Pheidole</tp:taxon-name-part> <tp:taxon-name-part taxon-name-part-type="species" reg="tampony">tampony</tp:taxon-name-part></tp:taxon-name></italic> sp. nov. can be separated based on presence of distinct smooth notch on posteriormost part of area posterolateral from eyes and partially smooth occipital lobes (<italic><tp:taxon-name><tp:taxon-name-part taxon-name-part-type="genus" reg="Pheidole">P.</tp:taxon-name-part> <tp:taxon-name-part taxon-name-part-type="species" reg="manantenina">manantenina</tp:taxon-name-part></tp:taxon-name></italic> sp. nov. has posteriormost part of area posterolateral from eyes and occipital lobes with sparse and reduced sculpture that are never smooth), lower promesonotum with more distinctly developed mesonotal process (<italic><tp:taxon-name><tp:taxon-name-part taxon-name-part-type="genus" reg="Pheidole">P.</tp:taxon-name-part> <tp:taxon-name-part taxon-name-part-type="species" reg="manantenina">manantenina</tp:taxon-name-part></tp:taxon-name></italic> sp. nov. has promesonotum higher and lacking mesonotal process), and smooth notch on katepisternum (<italic><tp:taxon-name><tp:taxon-name-part taxon-name-part-type="genus" reg="Pheidole">P.</tp:taxon-name-part> <tp:taxon-name-part taxon-name-part-type="species" reg="manantenina">manantenina</tp:taxon-name-part></tp:taxon-name></italic> sp. nov. has katepisternum entirely sculptured). Both taxa distinctly differ in minor workers: <italic><tp:taxon-name><tp:taxon-name-part taxon-name-part-type="genus" reg="Pheidole">P.</tp:taxon-name-part> <tp:taxon-name-part taxon-name-part-type="species" reg="tampony">tampony</tp:taxon-name-part></tp:taxon-name></italic> sp. nov. has minors with predominantly foveolate head and mesosoma and long and low promesonotum, while minors of <italic><tp:taxon-name><tp:taxon-name-part taxon-name-part-type="genus" reg="Pheidole">P.</tp:taxon-name-part> <tp:taxon-name-part taxon-name-part-type="species" reg="manantenina">manantenina</tp:taxon-name-part></tp:taxon-name></italic> sp. nov. have head and mesosoma predominantly smooth and shorter and higher promesonotum.</p></tp:treatment-sec><tp:treatment-sec><!--Section generated to contain objects referenced in tp:taxon-treatment.--><fig id="F64" position="float" orientation="portrait"><object-id xmlns:xlink="http://www.w3.org/1999/xlink" content-type="doi" xlink:type="simple">10.3897/zookeys.949.51269.figure64</object-id><object-id xmlns:xlink="http://www.w3.org/1999/xlink" content-type="arpha" xlink:type="simple">275042B6-9D3A-50B9-856C-0F7D04EC9A44</object-id><label>Figure 64.</label><caption><p>Major worker, hypostomal teeth. <italic><tp:taxon-name><tp:taxon-name-part taxon-name-part-type="genus" reg="Pheidole">Pheidole</tp:taxon-name-part> <tp:taxon-name-part taxon-name-part-type="species" reg="masoandro">masoandro</tp:taxon-name-part></tp:taxon-name></italic> sp. nov. (<bold>A</bold>). <italic><tp:taxon-name><tp:taxon-name-part taxon-name-part-type="genus" reg="Pheidole">Pheidole</tp:taxon-name-part> <tp:taxon-name-part taxon-name-part-type="species" reg="mavohavoana">mavohavoana</tp:taxon-name-part></tp:taxon-name></italic> sp. nov. (<bold>B</bold>). <italic><tp:taxon-name><tp:taxon-name-part taxon-name-part-type="genus" reg="Pheidole">Pheidole</tp:taxon-name-part> <tp:taxon-name-part taxon-name-part-type="species" reg="midongy">midongy</tp:taxon-name-part></tp:taxon-name></italic> sp. nov. (<bold>C</bold>). <italic><tp:taxon-name><tp:taxon-name-part taxon-name-part-type="genus" reg="Pheidole">Pheidole</tp:taxon-name-part> <tp:taxon-name-part taxon-name-part-type="species" reg="mikros">mikros</tp:taxon-name-part></tp:taxon-name></italic> sp. nov. (<bold>D</bold>). <italic><tp:taxon-name><tp:taxon-name-part taxon-name-part-type="genus" reg="Pheidole">Pheidole</tp:taxon-name-part> <tp:taxon-name-part taxon-name-part-type="species" reg="mivory">mivory</tp:taxon-name-part></tp:taxon-name></italic> sp. nov. (<bold>E</bold>). <italic><tp:taxon-name><tp:taxon-name-part taxon-name-part-type="genus" reg="Pheidole">Pheidole</tp:taxon-name-part> <tp:taxon-name-part taxon-name-part-type="species" reg="nitidobruna">nitidobruna</tp:taxon-name-part></tp:taxon-name></italic> sp. nov. (<bold>F</bold>). <italic><tp:taxon-name><tp:taxon-name-part taxon-name-part-type="genus" reg="Pheidole">Pheidole</tp:taxon-name-part> <tp:taxon-name-part taxon-name-part-type="species" reg="parvula">parvula</tp:taxon-name-part></tp:taxon-name></italic> sp. nov. (<bold>G</bold>). <italic><tp:taxon-name><tp:taxon-name-part taxon-name-part-type="genus" reg="Pheidole">Pheidole</tp:taxon-name-part> <tp:taxon-name-part taxon-name-part-type="species" reg="parvulogibba">parvulogibba</tp:taxon-name-part></tp:taxon-name></italic> sp. nov. (<bold>H</bold>). <italic><tp:taxon-name><tp:taxon-name-part taxon-name-part-type="genus" reg="Pheidole">Pheidole</tp:taxon-name-part> <tp:taxon-name-part taxon-name-part-type="species" reg="renirano">renirano</tp:taxon-name-part></tp:taxon-name></italic> sp. nov. (<bold>I</bold>). <italic><tp:taxon-name><tp:taxon-name-part taxon-name-part-type="genus" reg="Pheidole">Pheidole</tp:taxon-name-part> <tp:taxon-name-part taxon-name-part-type="species" reg="sava">sava</tp:taxon-name-part></tp:taxon-name></italic> sp. nov. (<bold>J</bold>). <italic><tp:taxon-name><tp:taxon-name-part taxon-name-part-type="genus" reg="Pheidole">Pheidole</tp:taxon-name-part> <tp:taxon-name-part taxon-name-part-type="species" reg="sikorae">sikorae</tp:taxon-name-part></tp:taxon-name></italic> Forel (<bold>K</bold>). <italic><tp:taxon-name><tp:taxon-name-part taxon-name-part-type="genus" reg="Pheidole">Pheidole</tp:taxon-name-part> <tp:taxon-name-part taxon-name-part-type="species" reg="sofia">sofia</tp:taxon-name-part></tp:taxon-name></italic> sp. nov. (<bold>L</bold>). <italic><tp:taxon-name><tp:taxon-name-part taxon-name-part-type="genus" reg="Pheidole">Pheidole</tp:taxon-name-part> <tp:taxon-name-part taxon-name-part-type="species" reg="sparsa">sparsa</tp:taxon-name-part></tp:taxon-name></italic> sp. nov. (<bold>M</bold>). <italic><tp:taxon-name><tp:taxon-name-part taxon-name-part-type="genus" reg="Pheidole">Pheidole</tp:taxon-name-part></tp:taxon-name></italic>﻿ ﻿<italic><tp:taxon-name><tp:taxon-name-part taxon-name-part-type="genus" reg="Pheidole"/><tp:taxon-name-part taxon-name-part-type="species" reg="tampony">tampony</tp:taxon-name-part></tp:taxon-name></italic>﻿ sp. nov. (<bold>N</bold>). <italic><tp:taxon-name><tp:taxon-name-part taxon-name-part-type="genus" reg="Pheidole">Pheidole</tp:taxon-name-part></tp:taxon-name></italic>﻿ ﻿<italic><tp:taxon-name><tp:taxon-name-part taxon-name-part-type="genus" reg="Pheidole"/><tp:taxon-name-part taxon-name-part-type="species" reg="trichotos">trichotos</tp:taxon-name-part></tp:taxon-name></italic>﻿ sp. nov. (<bold>O</bold>). <italic><tp:taxon-name><tp:taxon-name-part taxon-name-part-type="genus" reg="Pheidole">Pheidole</tp:taxon-name-part></tp:taxon-name></italic>﻿ ﻿<italic><tp:taxon-name><tp:taxon-name-part taxon-name-part-type="genus" reg="Pheidole"/><tp:taxon-name-part taxon-name-part-type="species" reg="tsaravoniana">tsaravoniana</tp:taxon-name-part></tp:taxon-name></italic>﻿ sp. nov. (<bold>P</bold>). <italic><tp:taxon-name><tp:taxon-name-part taxon-name-part-type="genus" reg="Pheidole">Pheidole</tp:taxon-name-part></tp:taxon-name></italic>﻿ ﻿<italic><tp:taxon-name><tp:taxon-name-part taxon-name-part-type="genus" reg="Pheidole"/><tp:taxon-name-part taxon-name-part-type="species" reg="vadum">vadum</tp:taxon-name-part></tp:taxon-name></italic>﻿ sp. nov. (<bold>Q</bold>). <italic><tp:taxon-name><tp:taxon-name-part taxon-name-part-type="genus" reg="Pheidole">Pheidole</tp:taxon-name-part></tp:taxon-name></italic>﻿ ﻿<italic><tp:taxon-name><tp:taxon-name-part taxon-name-part-type="genus" reg="Pheidole"/><tp:taxon-name-part taxon-name-part-type="species" reg="veteratrix">veteratrix</tp:taxon-name-part></tp:taxon-name></italic>﻿ Forel (<bold>R</bold>). <italic><tp:taxon-name><tp:taxon-name-part taxon-name-part-type="genus" reg="Pheidole">Pheidole</tp:taxon-name-part></tp:taxon-name></italic>﻿ ﻿<italic><tp:taxon-name><tp:taxon-name-part taxon-name-part-type="genus" reg="Pheidole"/><tp:taxon-name-part taxon-name-part-type="species" reg="volontany">volontany</tp:taxon-name-part></tp:taxon-name></italic>﻿ sp. nov. (<bold>S</bold>). <italic><tp:taxon-name><tp:taxon-name-part taxon-name-part-type="genus" reg="Pheidole">Pheidole</tp:taxon-name-part></tp:taxon-name></italic>﻿ ﻿<italic><tp:taxon-name><tp:taxon-name-part taxon-name-part-type="genus" reg="Pheidole"/><tp:taxon-name-part taxon-name-part-type="species" reg="vony">vony</tp:taxon-name-part></tp:taxon-name></italic>﻿ sp. nov. (<bold>T</bold>).</p></caption><graphic xmlns:xlink="http://www.w3.org/1999/xlink" xlink:href="zookeys-949-001-g064.jpg" position="float" orientation="portrait" xlink:type="simple" id="oo_432233.jpg"><uri content-type="original_file" xlink:type="simple">https://binary.pensoft.net/fig/432233</uri></graphic></fig><fig id="F67" position="float" orientation="portrait"><object-id xmlns:xlink="http://www.w3.org/1999/xlink" content-type="doi" xlink:type="simple">10.3897/zookeys.949.51269.figure67</object-id><object-id xmlns:xlink="http://www.w3.org/1999/xlink" content-type="arpha" xlink:type="simple">3F00FA72-4C48-586E-96CD-A0882BCF705E</object-id><label>Figure 67.</label><caption><p>Distribution. <italic><tp:taxon-name><tp:taxon-name-part taxon-name-part-type="genus" reg="Pheidole">Pheidole</tp:taxon-name-part> <tp:taxon-name-part taxon-name-part-type="species" reg="renirano">renirano</tp:taxon-name-part></tp:taxon-name></italic> sp. nov. (<bold>A</bold>). <italic><tp:taxon-name><tp:taxon-name-part taxon-name-part-type="genus" reg="Pheidole">Pheidole</tp:taxon-name-part> <tp:taxon-name-part taxon-name-part-type="species" reg="sava">sava</tp:taxon-name-part></tp:taxon-name></italic> sp. nov. (<bold>B</bold>). <italic><tp:taxon-name><tp:taxon-name-part taxon-name-part-type="genus" reg="Pheidole">Pheidole</tp:taxon-name-part> <tp:taxon-name-part taxon-name-part-type="species" reg="sikorae">sikorae</tp:taxon-name-part></tp:taxon-name></italic> Forel (<bold>C</bold>). <italic><tp:taxon-name><tp:taxon-name-part taxon-name-part-type="genus" reg="Pheidole">Pheidole</tp:taxon-name-part> <tp:taxon-name-part taxon-name-part-type="species" reg="sofia">sofia</tp:taxon-name-part></tp:taxon-name></italic> sp. nov. (<bold>D</bold>). <italic><tp:taxon-name><tp:taxon-name-part taxon-name-part-type="genus" reg="Pheidole">Pheidole</tp:taxon-name-part> <tp:taxon-name-part taxon-name-part-type="species" reg="sparsa">sparsa</tp:taxon-name-part></tp:taxon-name></italic> sp. nov. (<bold>E</bold>). <italic><tp:taxon-name><tp:taxon-name-part taxon-name-part-type="genus" reg="Pheidole">Pheidole</tp:taxon-name-part> <tp:taxon-name-part taxon-name-part-type="species" reg="tampony">tampony</tp:taxon-name-part></tp:taxon-name></italic> sp. nov. (<bold>F</bold>). <italic><tp:taxon-name><tp:taxon-name-part taxon-name-part-type="genus" reg="Pheidole">Pheidole</tp:taxon-name-part> <tp:taxon-name-part taxon-name-part-type="species" reg="trichotos">trichotos</tp:taxon-name-part></tp:taxon-name></italic> sp. nov. (<bold>G</bold>). <italic><tp:taxon-name><tp:taxon-name-part taxon-name-part-type="genus" reg="Pheidole">Pheidole</tp:taxon-name-part> <tp:taxon-name-part taxon-name-part-type="species" reg="tsaravoniana">tsaravoniana</tp:taxon-name-part></tp:taxon-name></italic> sp. nov. (<bold>H</bold>). <italic><tp:taxon-name><tp:taxon-name-part taxon-name-part-type="genus" reg="Pheidole">Pheidole</tp:taxon-name-part> <tp:taxon-name-part taxon-name-part-type="species" reg="vadum">vadum</tp:taxon-name-part></tp:taxon-name></italic> sp. nov. (<bold>I</bold>). <italic><tp:taxon-name><tp:taxon-name-part taxon-name-part-type="genus" reg="Pheidole">Pheidole</tp:taxon-name-part> <tp:taxon-name-part taxon-name-part-type="species" reg="veteratrix">veteratrix</tp:taxon-name-part></tp:taxon-name></italic> Forel (<bold>J</bold>). <italic><tp:taxon-name><tp:taxon-name-part taxon-name-part-type="genus" reg="Pheidole">Pheidole</tp:taxon-name-part> <tp:taxon-name-part taxon-name-part-type="species" reg="volontany">volontany</tp:taxon-name-part></tp:taxon-name></italic> sp. nov. (<bold>K</bold>). <italic><tp:taxon-name><tp:taxon-name-part taxon-name-part-type="genus" reg="Pheidole">Pheidole</tp:taxon-name-part> <tp:taxon-name-part taxon-name-part-type="species" reg="vony">vony</tp:taxon-name-part></tp:taxon-name></italic> sp. nov. (<bold>L</bold>).</p></caption><graphic xmlns:xlink="http://www.w3.org/1999/xlink" xlink:href="zookeys-949-001-g067.jpg" position="float" orientation="portrait" xlink:type="simple" id="oo_432236.jpg"><uri content-type="original_file" xlink:type="simple">https://binary.pensoft.net/fig/432236</uri></graphic></fig></tp:treatment-sec></tp:taxon-treatment>
