# Supplementary material for: Taxonomic revision of the Pheidole sikorae species group (Hymenoptera, Formicidae) from Madagascar
Source: Zookeys. 2020 Jul 15;949:1–185. doi: 10.3897/zookeys.949.51269 (PMC7381721; doi:10.3897/zookeys.949.51269)
Supplement: XML Treatment for Pheidole trichotos [file zookeys.949.51269-treatment39.xml]

<!DOCTYPE tp:taxon-treatment
  PUBLIC "-//TaxonX//DTD Taxonomic Treatment Publishing DTD v0 20100105//EN" "tax-treatment-NSO.dtd">
<tp:taxon-treatment xmlns:tp="http://www.plazi.org/taxpub"><tp:treatment-meta><kwd-group><label>Taxon classification</label><kwd><named-content xmlns:xlink="http://www.w3.org/1999/xlink" content-type="kingdom">Animalia</named-content></kwd></kwd-group><mixed-citation publication-type="journal"><person-group><name><surname>Salata</surname><given-names>Sebastian</given-names></name><name><surname>Fisher</surname><given-names>Brian L.</given-names></name></person-group><article-title>Taxonomic revision of the <italic><tp:taxon-name><tp:taxon-name-part taxon-name-part-type="genus" reg="Pheidole">Pheidole</tp:taxon-name-part> <tp:taxon-name-part taxon-name-part-type="species" reg="sikorae">sikorae</tp:taxon-name-part></tp:taxon-name></italic> species group (<tp:taxon-name><tp:taxon-name-part taxon-name-part-type="order">Hymenoptera</tp:taxon-name-part></tp:taxon-name>, <tp:taxon-name><tp:taxon-name-part taxon-name-part-type="family">Formicidae</tp:taxon-name-part></tp:taxon-name>) from Madagascar</article-title><source>Zookeys</source><day>15</day><month>7</month><year>2020</year><volume>949</volume><fpage>1</fpage><lpage>185</lpage><pub-id pub-id-type="doi">10.3897/zookeys.949.51269</pub-id></mixed-citation></tp:treatment-meta><tp:nomenclature><tp:taxon-name><object-id xmlns:xlink="http://www.w3.org/1999/xlink" content-type="arpha" xlink:type="simple">200DB3C8-572B-5FEE-A1A5-63B4524816B0</object-id>
              <tp:taxon-name-part taxon-name-part-type="genus" reg="Pheidole">Pheidole</tp:taxon-name-part>
              <tp:taxon-name-part taxon-name-part-type="species" reg="trichotos">trichotos</tp:taxon-name-part>
              <object-id xmlns:xlink="http://www.w3.org/1999/xlink" content-type="zoobank" xlink:type="simple">http://zoobank.org/E6826B9F-4FA4-406E-8B6A-430F5C28C355</object-id>
            </tp:taxon-name><tp:taxon-status xmlns:xlink="http://www.w3.org/1999/xlink" xlink:type="simple">sp. nov.</tp:taxon-status><xref ref-type="fig" rid="F57">Figs 57A–F</xref><xref ref-type="fig" rid="F64">, 64O</xref><xref ref-type="fig" rid="F67">, 67G</xref></tp:nomenclature><tp:treatment-sec sec-type="type material" id="SECID0E5JMM"><title>Type material.</title><p><bold><italic>Holotype.</italic></bold> Madagascar. • 1 major worker; Mahajanga; Region Sofia, Ampotsidia; <named-content xmlns:xlink="http://www.w3.org/1999/xlink" content-type="dwc:verbatimCoordinates" xlink:type="simple"><named-content content-type="geo-json" specific-use="{&#34;type&#34;:&#34;Point&#34;,&#34;coordinates&#34;:[48.711180,-14.415920]}" id="NCID0EMKMM" xlink:type="simple">-14.41592, 48.71118</named-content></named-content>; alt. 1364 m; 11 Jan 2017; B. L. Fisher et al. leg.; montane rainforest, ex rotten log; BLF39812; <ext-link xmlns:xlink="http://www.w3.org/1999/xlink" xlink:type="simple" ext-link-type="uri" xlink:href="http://data.antweb.org/specimen/CASENT0788058">CASENT0788058</ext-link> (<named-content xmlns:xlink="http://www.w3.org/1999/xlink" content-type="dwc:institutional_code" xlink:type="simple">CASC</named-content>). <bold><italic>Paratype.</italic></bold> • 1w.; same data as for holotype, <ext-link xmlns:xlink="http://www.w3.org/1999/xlink" xlink:type="simple" ext-link-type="uri" xlink:href="http://data.antweb.org/specimen/CASENT0923258">CASENT0923258</ext-link> (<named-content xmlns:xlink="http://www.w3.org/1999/xlink" content-type="dwc:institutional_code" xlink:type="simple">CASC</named-content>).</p><fig id="F57" position="float" orientation="portrait"><object-id xmlns:xlink="http://www.w3.org/1999/xlink" content-type="doi" xlink:type="simple">10.3897/zookeys.949.51269.figure57</object-id><object-id xmlns:xlink="http://www.w3.org/1999/xlink" content-type="arpha" xlink:type="simple">EAFF2E1C-2CA4-5253-8AD2-F2584543BB46</object-id><label>Figure 57.</label><caption><p><italic><tp:taxon-name><tp:taxon-name-part taxon-name-part-type="genus" reg="Pheidole">Pheidole</tp:taxon-name-part> <tp:taxon-name-part taxon-name-part-type="species" reg="trichotos">trichotos</tp:taxon-name-part></tp:taxon-name></italic> sp. nov., full-face view (<bold>A</bold>), profile (<bold>C</bold>), and dorsal view (<bold>E</bold>) of paratype minor worker (<ext-link xmlns:xlink="http://www.w3.org/1999/xlink" xlink:type="simple" ext-link-type="uri" xlink:href="http://data.antweb.org/specimen/CASENT0923258">CASENT0923258</ext-link>) and full-face view (<bold>B</bold>), profile (<bold>D</bold>), and dorsal view (<bold>F</bold>) of holotype major worker (<ext-link xmlns:xlink="http://www.w3.org/1999/xlink" xlink:type="simple" ext-link-type="uri" xlink:href="http://data.antweb.org/specimen/CASENT0788058">CASENT0788058</ext-link>).</p></caption><graphic xmlns:xlink="http://www.w3.org/1999/xlink" xlink:href="zookeys-949-001-g057.jpg" position="float" orientation="portrait" xlink:type="simple" id="oo_432226.jpg"><uri content-type="original_file" xlink:type="simple">https://binary.pensoft.net/fig/432226</uri></graphic></fig></tp:treatment-sec><tp:treatment-sec sec-type="material" id="SECID0EWMMM"><title>Other material.</title><p>Madagascar. –<bold>Antsiranana</bold>: • 1w.; 11.0 km WSW Befingotra, Rés. Anjanaharibe-Sud; <named-content xmlns:xlink="http://www.w3.org/1999/xlink" content-type="dwc:verbatimCoordinates" xlink:type="simple"><named-content content-type="geo-json" specific-use="{&#34;type&#34;:&#34;Point&#34;,&#34;coordinates&#34;:[49.450000,-14.750000]}" id="NCID0EBNMM" xlink:type="simple">-14.75, 49.45</named-content></named-content>; alt. 1565 m; 16 Nov 1994; B. L. Fisher et al. leg.; montane rainforest; sifted litter (leaf mold, rotten wood); BLF01232 (<named-content xmlns:xlink="http://www.w3.org/1999/xlink" content-type="dwc:institutional_code" xlink:type="simple">CASC</named-content>). • 1w.; Antongombato, 2.2 km SW Antsiranana; <named-content xmlns:xlink="http://www.w3.org/1999/xlink" content-type="dwc:verbatimCoordinates" xlink:type="simple"><named-content content-type="geo-json" specific-use="{&#34;type&#34;:&#34;Point&#34;,&#34;coordinates&#34;:[49.228880,-12.372770]}" id="NCID0EONMM" xlink:type="simple">-12.37277, 49.22888</named-content></named-content>; alt. 74 m; 14 Aug 2015; B. L. Fisher et al. leg.; urban/garden, ex rotten log; BLF37252 (<named-content xmlns:xlink="http://www.w3.org/1999/xlink" content-type="dwc:institutional_code" xlink:type="simple">CASC</named-content>). • 1w.; Antongombato, 2.2 km SW Antsiranana; <named-content xmlns:xlink="http://www.w3.org/1999/xlink" content-type="dwc:verbatimCoordinates" xlink:type="simple"><named-content content-type="geo-json" specific-use="{&#34;type&#34;:&#34;Point&#34;,&#34;coordinates&#34;:[49.228880,-12.372770]}" id="NCID0E2NMM" xlink:type="simple">-12.37277, 49.22888</named-content></named-content>; alt. 74 m; 14 Aug 2015; B. L. Fisher et al. leg.; urban/garden, ground forager(s); BLF37271 (<named-content xmlns:xlink="http://www.w3.org/1999/xlink" content-type="dwc:institutional_code" xlink:type="simple">CASC</named-content>). • 1w., 1s.; Antongombato, 2.2 km SW Antsiranana; <named-content xmlns:xlink="http://www.w3.org/1999/xlink" content-type="dwc:verbatimCoordinates" xlink:type="simple"><named-content content-type="geo-json" specific-use="{&#34;type&#34;:&#34;Point&#34;,&#34;coordinates&#34;:[49.228880,-12.372770]}" id="NCID0EIOMM" xlink:type="simple">-12.37277, 49.22888</named-content></named-content>; alt. 74 m; 14 Aug 2015; B. L. Fisher et al. leg.; urban/garden, ex rotten log; BLF37273 (<named-content xmlns:xlink="http://www.w3.org/1999/xlink" content-type="dwc:institutional_code" xlink:type="simple">CASC</named-content>). • 1s.; Parc National de Marojejy, Antranohofa, 26.6 km 31°NNE Andapa, 10.7 km 318°NW Manantenina; <named-content xmlns:xlink="http://www.w3.org/1999/xlink" content-type="dwc:verbatimCoordinates" xlink:type="simple"><named-content content-type="geo-json" specific-use="{&#34;type&#34;:&#34;Point&#34;,&#34;coordinates&#34;:[49.743330,-14.443330]}" id="NCID0EVOMM" xlink:type="simple">-14.44333, 49.74333</named-content></named-content>; alt. 1325 m; 18 Nov 2003; B. L. Fisher et al. leg.; montane rainforest, sifted litter (leaf mold, rotten wood); BLF09080 (<named-content xmlns:xlink="http://www.w3.org/1999/xlink" content-type="dwc:institutional_code" xlink:type="simple">CASC</named-content>). • 3w., 1s.; Parc National Montagne d’Ambre, 12.2 km 211°SSW Joffreville; <named-content xmlns:xlink="http://www.w3.org/1999/xlink" content-type="dwc:verbatimCoordinates" xlink:type="simple"><named-content content-type="geo-json" specific-use="{&#34;type&#34;:&#34;Point&#34;,&#34;coordinates&#34;:[49.159500,-12.596390]}" id="NCID0ECPMM" xlink:type="simple">-12.59639, 49.1595</named-content></named-content>; alt. 1300 m; 2 Feb 2001; B. L. Fisher et al. leg.; montane rainforest; BLF02782 (<named-content xmlns:xlink="http://www.w3.org/1999/xlink" content-type="dwc:institutional_code" xlink:type="simple">CASC</named-content>). • 2w.; Parc National Montagne d’Ambre, 12.2 km 211°SSW Joffreville; <named-content xmlns:xlink="http://www.w3.org/1999/xlink" content-type="dwc:verbatimCoordinates" xlink:type="simple"><named-content content-type="geo-json" specific-use="{&#34;type&#34;:&#34;Point&#34;,&#34;coordinates&#34;:[49.159500,-12.596390]}" id="NCID0EPPMM" xlink:type="simple">-12.59639, 49.1595</named-content></named-content>; alt. 1300 m; 2 Feb 2001; B. L. Fisher et al. leg.; montane rainforest, canopy moss and leaf litter; BLF02784 (<named-content xmlns:xlink="http://www.w3.org/1999/xlink" content-type="dwc:institutional_code" xlink:type="simple">CASC</named-content>). • 3w., 2s.; Parc National Montagne d’Ambre, 12.2 km 211°SSW Joffreville; <named-content xmlns:xlink="http://www.w3.org/1999/xlink" content-type="dwc:verbatimCoordinates" xlink:type="simple"><named-content content-type="geo-json" specific-use="{&#34;type&#34;:&#34;Point&#34;,&#34;coordinates&#34;:[49.159500,-12.596390]}" id="NCID0E3PMM" xlink:type="simple">-12.59639, 49.1595</named-content></named-content>; alt. 1300 m; 2 Feb 2001; B. L. Fisher et al. leg.; montane rainforest, ex rotten log; BLF02787 (<named-content xmlns:xlink="http://www.w3.org/1999/xlink" content-type="dwc:institutional_code" xlink:type="simple">CASC</named-content>). • 1w., 1s.; Parc National Montagne d’Ambre, 12.2 km 211°SSW Joffreville; <named-content xmlns:xlink="http://www.w3.org/1999/xlink" content-type="dwc:verbatimCoordinates" xlink:type="simple"><named-content content-type="geo-json" specific-use="{&#34;type&#34;:&#34;Point&#34;,&#34;coordinates&#34;:[49.159500,-12.596390]}" id="NCID0EJQMM" xlink:type="simple">-12.59639, 49.1595</named-content></named-content>; alt. 1300 m; 2 Feb 2001; B. L. Fisher et al. leg.; montane rainforest, ex rotten log; BLF02788 (<named-content xmlns:xlink="http://www.w3.org/1999/xlink" content-type="dwc:institutional_code" xlink:type="simple">CASC</named-content>). • 1w.; Parc National Montagne d’Ambre, 12.2 km 211°SSW Joffreville; <named-content xmlns:xlink="http://www.w3.org/1999/xlink" content-type="dwc:verbatimCoordinates" xlink:type="simple"><named-content content-type="geo-json" specific-use="{&#34;type&#34;:&#34;Point&#34;,&#34;coordinates&#34;:[49.159500,-12.596390]}" id="NCID0EWQMM" xlink:type="simple">-12.59639, 49.1595</named-content></named-content>; alt. 1300 m; 2 Feb 2001; B. L. Fisher et al. leg.; montane rainforest, ex rotten log; BLF02790 (<named-content xmlns:xlink="http://www.w3.org/1999/xlink" content-type="dwc:institutional_code" xlink:type="simple">CASC</named-content>). • 1w., 2s.; Parc National Montagne d’Ambre, 12.2 km 211°SSW Joffreville; <named-content xmlns:xlink="http://www.w3.org/1999/xlink" content-type="dwc:verbatimCoordinates" xlink:type="simple"><named-content content-type="geo-json" specific-use="{&#34;type&#34;:&#34;Point&#34;,&#34;coordinates&#34;:[49.159500,-12.596390]}" id="NCID0EDRMM" xlink:type="simple">-12.59639, 49.1595</named-content></named-content>; alt. 1300 m; 2 Feb 2001; B. L. Fisher et al. leg.; montane rainforest, ex rotten log; BLF02791 (<named-content xmlns:xlink="http://www.w3.org/1999/xlink" content-type="dwc:institutional_code" xlink:type="simple">CASC</named-content>). • 1w.; Parc National Montagne d’Ambre, 12.2 km 211°SSW Joffreville; <named-content xmlns:xlink="http://www.w3.org/1999/xlink" content-type="dwc:verbatimCoordinates" xlink:type="simple"><named-content content-type="geo-json" specific-use="{&#34;type&#34;:&#34;Point&#34;,&#34;coordinates&#34;:[49.159500,-12.596390]}" id="NCID0EQRMM" xlink:type="simple">-12.59639, 49.1595</named-content></named-content>; alt. 1300 m; 2 Feb 2001; B. L. Fisher et al. leg.; montane rainforest, ex rotten log; BLF02795 (<named-content xmlns:xlink="http://www.w3.org/1999/xlink" content-type="dwc:institutional_code" xlink:type="simple">CASC</named-content>). • 1w.; Parc National Montagne d’Ambre, 12.2 km 211°SSW Joffreville; <named-content xmlns:xlink="http://www.w3.org/1999/xlink" content-type="dwc:verbatimCoordinates" xlink:type="simple"><named-content content-type="geo-json" specific-use="{&#34;type&#34;:&#34;Point&#34;,&#34;coordinates&#34;:[49.159500,-12.596390]}" id="NCID0E4RMM" xlink:type="simple">-12.59639, 49.1595</named-content></named-content>; alt. 1300 m; 2 Feb 2001; B. L. Fisher et al. leg.; montane rainforest, ex rotten log; BLF02796 (<named-content xmlns:xlink="http://www.w3.org/1999/xlink" content-type="dwc:institutional_code" xlink:type="simple">CASC</named-content>). • 1w.; Parc National Montagne d’Ambre, 12.2 km 211°SSW Joffreville; <named-content xmlns:xlink="http://www.w3.org/1999/xlink" content-type="dwc:verbatimCoordinates" xlink:type="simple"><named-content content-type="geo-json" specific-use="{&#34;type&#34;:&#34;Point&#34;,&#34;coordinates&#34;:[49.159500,-12.596390]}" id="NCID0EKSMM" xlink:type="simple">-12.59639, 49.1595</named-content></named-content>; alt. 1300 m; 2 Feb 2001; B. L. Fisher et al. leg.; montane rainforest, ex dead twig above ground; BLF02815 (<named-content xmlns:xlink="http://www.w3.org/1999/xlink" content-type="dwc:institutional_code" xlink:type="simple">CASC</named-content>). • 2w.; Parc National Montagne d’Ambre, 12.2 km 211°SSW Joffreville; <named-content xmlns:xlink="http://www.w3.org/1999/xlink" content-type="dwc:verbatimCoordinates" xlink:type="simple"><named-content content-type="geo-json" specific-use="{&#34;type&#34;:&#34;Point&#34;,&#34;coordinates&#34;:[49.159500,-12.596390]}" id="NCID0EXSMM" xlink:type="simple">-12.59639, 49.1595</named-content></named-content>; alt. 1300 m; 2 Feb 2001; B. L. Fisher et al. leg.; montane rainforest, ex dead twig above ground; BLF02821 (<named-content xmlns:xlink="http://www.w3.org/1999/xlink" content-type="dwc:institutional_code" xlink:type="simple">CASC</named-content>). • 3w., 2s.; Parc National Montagne d’Ambre, 12.2 km 211°SSW Joffreville; <named-content xmlns:xlink="http://www.w3.org/1999/xlink" content-type="dwc:verbatimCoordinates" xlink:type="simple"><named-content content-type="geo-json" specific-use="{&#34;type&#34;:&#34;Point&#34;,&#34;coordinates&#34;:[49.159500,-12.596390]}" id="NCID0EETMM" xlink:type="simple">-12.59639, 49.1595</named-content></named-content>; alt. 1300 m; 2 Feb 2001; B. L. Fisher et al. leg.; montane rainforest, ex rotten tree stump; BLF02836 (<named-content xmlns:xlink="http://www.w3.org/1999/xlink" content-type="dwc:institutional_code" xlink:type="simple">CASC</named-content>). • 2w., 1s.; Parc National Montagne d’Ambre, 12.2 km 211°SSW Joffreville; <named-content xmlns:xlink="http://www.w3.org/1999/xlink" content-type="dwc:verbatimCoordinates" xlink:type="simple"><named-content content-type="geo-json" specific-use="{&#34;type&#34;:&#34;Point&#34;,&#34;coordinates&#34;:[49.159500,-12.596390]}" id="NCID0ERTMM" xlink:type="simple">-12.59639, 49.1595</named-content></named-content>; alt. 1300 m; 2 Feb 2001; B. L. Fisher et al. leg.; montane rainforest, ex rotten tree stump; BLF02838 (<named-content xmlns:xlink="http://www.w3.org/1999/xlink" content-type="dwc:institutional_code" xlink:type="simple">CASC</named-content>). • 1w.; Parc National Montagne d’Ambre, 12.2 km 211°SSW Joffreville; <named-content xmlns:xlink="http://www.w3.org/1999/xlink" content-type="dwc:verbatimCoordinates" xlink:type="simple"><named-content content-type="geo-json" specific-use="{&#34;type&#34;:&#34;Point&#34;,&#34;coordinates&#34;:[49.159500,-12.596390]}" id="NCID0E5TMM" xlink:type="simple">-12.59639, 49.1595</named-content></named-content>; alt. 1300 m; 2 Feb 2001; B. L. Fisher et al. leg.; montane rainforest; BLF02853 (<named-content xmlns:xlink="http://www.w3.org/1999/xlink" content-type="dwc:institutional_code" xlink:type="simple">CASC</named-content>). • 1w.; Parc National Montagne d’Ambre, 3.6 km 235°SW Joffreville; <named-content xmlns:xlink="http://www.w3.org/1999/xlink" content-type="dwc:verbatimCoordinates" xlink:type="simple"><named-content content-type="geo-json" specific-use="{&#34;type&#34;:&#34;Point&#34;,&#34;coordinates&#34;:[49.179500,-12.534440]}" id="NCID0ELUMM" xlink:type="simple">-12.53444, 49.1795</named-content></named-content>; alt. 925 m; 20 Jan 2001; B. L. Fisher et al. leg.; montane rainforest, sifted litter (leaf mold, rotten wood); BLF02564 (<named-content xmlns:xlink="http://www.w3.org/1999/xlink" content-type="dwc:institutional_code" xlink:type="simple">CASC</named-content>). • 1w., 1s.; Parc National Montagne d’Ambre, Ambre grand lac; <named-content xmlns:xlink="http://www.w3.org/1999/xlink" content-type="dwc:verbatimCoordinates" xlink:type="simple"><named-content content-type="geo-json" specific-use="{&#34;type&#34;:&#34;Point&#34;,&#34;coordinates&#34;:[49.159320,-12.596560]}" id="NCID0EYUMM" xlink:type="simple">-12.59656, 49.15932</named-content></named-content>; alt. 1350 m; 13 Nov 2007; B. L. Fisher et al. leg.; montane rainforest, ex rotten log; BLF18050 (<named-content xmlns:xlink="http://www.w3.org/1999/xlink" content-type="dwc:institutional_code" xlink:type="simple">CASC</named-content>). • 1w., 1s.; Parc National Montagne d’Ambre, Ambre grand lac; <named-content xmlns:xlink="http://www.w3.org/1999/xlink" content-type="dwc:verbatimCoordinates" xlink:type="simple"><named-content content-type="geo-json" specific-use="{&#34;type&#34;:&#34;Point&#34;,&#34;coordinates&#34;:[49.159320,-12.596560]}" id="NCID0EFVMM" xlink:type="simple">-12.59656, 49.15932</named-content></named-content>; alt. 1350 m; 13 Nov 2007; B. L. Fisher et al. leg.; montane rainforest, ex rotten log; BLF18054 (<named-content xmlns:xlink="http://www.w3.org/1999/xlink" content-type="dwc:institutional_code" xlink:type="simple">CASC</named-content>). • 1w., 1s.; Parc National Montagne d’Ambre, Ambre grand lac; <named-content xmlns:xlink="http://www.w3.org/1999/xlink" content-type="dwc:verbatimCoordinates" xlink:type="simple"><named-content content-type="geo-json" specific-use="{&#34;type&#34;:&#34;Point&#34;,&#34;coordinates&#34;:[49.159320,-12.596560]}" id="NCID0ESVMM" xlink:type="simple">-12.59656, 49.15932</named-content></named-content>; alt. 1350 m; 13 Nov 2007; B. L. Fisher et al. leg.; montane rainforest, ex rotten log; BLF18060 (<named-content xmlns:xlink="http://www.w3.org/1999/xlink" content-type="dwc:institutional_code" xlink:type="simple">CASC</named-content>). • 1w., 1s.; Parc National Montagne d’Ambre, Ambre grand lac; <named-content xmlns:xlink="http://www.w3.org/1999/xlink" content-type="dwc:verbatimCoordinates" xlink:type="simple"><named-content content-type="geo-json" specific-use="{&#34;type&#34;:&#34;Point&#34;,&#34;coordinates&#34;:[49.159320,-12.596560]}" id="NCID0E6VMM" xlink:type="simple">-12.59656, 49.15932</named-content></named-content>; alt. 1350 m; 13 Nov 2007; B. L. Fisher et al. leg.; montane rainforest, ex rotten log; BLF18062 (<named-content xmlns:xlink="http://www.w3.org/1999/xlink" content-type="dwc:institutional_code" xlink:type="simple">CASC</named-content>). –<bold>Mahajanga</bold>: • 1w., 1s.; Region Sofia, Ampotsidia; <named-content xmlns:xlink="http://www.w3.org/1999/xlink" content-type="dwc:verbatimCoordinates" xlink:type="simple"><named-content content-type="geo-json" specific-use="{&#34;type&#34;:&#34;Point&#34;,&#34;coordinates&#34;:[48.702010,-14.407750]}" id="NCID0EOWMM" xlink:type="simple">-14.40775, 48.70201</named-content></named-content>; alt. 1625 m; 10 Jan 2017; B. L. Fisher et al. leg.; montane rainforest, ex rotten log; BLF39784 (<named-content xmlns:xlink="http://www.w3.org/1999/xlink" content-type="dwc:institutional_code" xlink:type="simple">CASC</named-content>). • 10w., 10s.; Region Sofia, Bemanevika; <named-content xmlns:xlink="http://www.w3.org/1999/xlink" content-type="dwc:verbatimCoordinates" xlink:type="simple"><named-content content-type="geo-json" specific-use="{&#34;type&#34;:&#34;Point&#34;,&#34;coordinates&#34;:[48.587290,-14.338860]}" id="NCID0E2WMM" xlink:type="simple">-14.33886, 48.58729</named-content></named-content>; alt. 1567 m; 13 Jan 2015; B. L. Fisher et al. leg.; montane rainforest, sifted litter; BLF35555 (<named-content xmlns:xlink="http://www.w3.org/1999/xlink" content-type="dwc:institutional_code" xlink:type="simple">CASC</named-content>). • 1w., 1s.; Region Sofia, Bemanevika; <named-content xmlns:xlink="http://www.w3.org/1999/xlink" content-type="dwc:verbatimCoordinates" xlink:type="simple"><named-content content-type="geo-json" specific-use="{&#34;type&#34;:&#34;Point&#34;,&#34;coordinates&#34;:[48.587290,-14.338860]}" id="NCID0EIXMM" xlink:type="simple">-14.33886, 48.58729</named-content></named-content>; alt. 1567 m; 13 Jan 2015; B. L. Fisher et al. leg.; montane rainforest, ex rotten log; BLF35567 (<named-content xmlns:xlink="http://www.w3.org/1999/xlink" content-type="dwc:institutional_code" xlink:type="simple">CASC</named-content>). • 2w., 1s., 1q.; Region Sofia, Bemanevika; <named-content xmlns:xlink="http://www.w3.org/1999/xlink" content-type="dwc:verbatimCoordinates" xlink:type="simple"><named-content content-type="geo-json" specific-use="{&#34;type&#34;:&#34;Point&#34;,&#34;coordinates&#34;:[48.587290,-14.338860]}" id="NCID0EVXMM" xlink:type="simple">-14.33886, 48.58729</named-content></named-content>; alt. 1567 m; 13 Jan 2015; B. L. Fisher et al. leg.; montane rainforest, ex rotten log; BLF35569 (<named-content xmlns:xlink="http://www.w3.org/1999/xlink" content-type="dwc:institutional_code" xlink:type="simple">CASC</named-content>). • 1w., 1s.; Region Sofia, Bemanevika; <named-content xmlns:xlink="http://www.w3.org/1999/xlink" content-type="dwc:verbatimCoordinates" xlink:type="simple"><named-content content-type="geo-json" specific-use="{&#34;type&#34;:&#34;Point&#34;,&#34;coordinates&#34;:[48.587290,-14.338860]}" id="NCID0ECYMM" xlink:type="simple">-14.33886, 48.58729</named-content></named-content>; alt. 1567 m; 13 Jan 2015; B. L. Fisher et al. leg.; montane rainforest, ex rotten log; BLF35575 (<named-content xmlns:xlink="http://www.w3.org/1999/xlink" content-type="dwc:institutional_code" xlink:type="simple">CASC</named-content>). • 1w., 1s.; Region Sofia, Bemanevika; <named-content xmlns:xlink="http://www.w3.org/1999/xlink" content-type="dwc:verbatimCoordinates" xlink:type="simple"><named-content content-type="geo-json" specific-use="{&#34;type&#34;:&#34;Point&#34;,&#34;coordinates&#34;:[48.587290,-14.338860]}" id="NCID0EPYMM" xlink:type="simple">-14.33886, 48.58729</named-content></named-content>; alt. 1567 m; 13 Jan 2015; B. L. Fisher et al. leg.; montane rainforest, ex rotten log; BLF35582 (<named-content xmlns:xlink="http://www.w3.org/1999/xlink" content-type="dwc:institutional_code" xlink:type="simple">CASC</named-content>). • 1w., 1s.; Region Sofia, Bemanevika; <named-content xmlns:xlink="http://www.w3.org/1999/xlink" content-type="dwc:verbatimCoordinates" xlink:type="simple"><named-content content-type="geo-json" specific-use="{&#34;type&#34;:&#34;Point&#34;,&#34;coordinates&#34;:[48.587290,-14.338860]}" id="NCID0E3YMM" xlink:type="simple">-14.33886, 48.58729</named-content></named-content>; alt. 1567 m; 13 Jan 2015; B. L. Fisher et al. leg.; montane rainforest, ex rotten log; BLF35592 (<named-content xmlns:xlink="http://www.w3.org/1999/xlink" content-type="dwc:institutional_code" xlink:type="simple">CASC</named-content>). • 1w., 1s.; Region Sofia, Bemanevika; <named-content xmlns:xlink="http://www.w3.org/1999/xlink" content-type="dwc:verbatimCoordinates" xlink:type="simple"><named-content content-type="geo-json" specific-use="{&#34;type&#34;:&#34;Point&#34;,&#34;coordinates&#34;:[48.587290,-14.338860]}" id="NCID0EJZMM" xlink:type="simple">-14.33886, 48.58729</named-content></named-content>; alt. 1567 m; 13 Jan 2015; B. L. Fisher et al. leg.; montane rainforest, under rotten log; BLF35593 (<named-content xmlns:xlink="http://www.w3.org/1999/xlink" content-type="dwc:institutional_code" xlink:type="simple">CASC</named-content>). • 1w., 1s.; Region Sofia, Bemanevika; <named-content xmlns:xlink="http://www.w3.org/1999/xlink" content-type="dwc:verbatimCoordinates" xlink:type="simple"><named-content content-type="geo-json" specific-use="{&#34;type&#34;:&#34;Point&#34;,&#34;coordinates&#34;:[48.587290,-14.338860]}" id="NCID0EWZMM" xlink:type="simple">-14.33886, 48.58729</named-content></named-content>; alt. 1567 m; 13 Jan 2015; B. L. Fisher et al. leg.; montane rainforest, ex rotten log; BLF35601 (<named-content xmlns:xlink="http://www.w3.org/1999/xlink" content-type="dwc:institutional_code" xlink:type="simple">CASC</named-content>). • 1w., 1s.; Region Sofia, Bemanevika; <named-content xmlns:xlink="http://www.w3.org/1999/xlink" content-type="dwc:verbatimCoordinates" xlink:type="simple"><named-content content-type="geo-json" specific-use="{&#34;type&#34;:&#34;Point&#34;,&#34;coordinates&#34;:[48.587290,-14.338860]}" id="NCID0ED1MM" xlink:type="simple">-14.33886, 48.58729</named-content></named-content>; alt. 1567 m; 13 Jan 2015; B. L. Fisher et al. leg.; montane rainforest, ex rotten log; BLF35601 (<named-content xmlns:xlink="http://www.w3.org/1999/xlink" content-type="dwc:institutional_code" xlink:type="simple">CASC</named-content>). • 1w., 1s.; Region Sofia, Bemanevika; <named-content xmlns:xlink="http://www.w3.org/1999/xlink" content-type="dwc:verbatimCoordinates" xlink:type="simple"><named-content content-type="geo-json" specific-use="{&#34;type&#34;:&#34;Point&#34;,&#34;coordinates&#34;:[48.587290,-14.338860]}" id="NCID0EQ1MM" xlink:type="simple">-14.33886, 48.58729</named-content></named-content>; alt. 1567 m; 13 Jan 2015; B. L. Fisher et al. leg.; montane rainforest, ex rotten log; BLF35605 (<named-content xmlns:xlink="http://www.w3.org/1999/xlink" content-type="dwc:institutional_code" xlink:type="simple">CASC</named-content>). • 1w., 1s.; Region Sofia, Bemanevika; <named-content xmlns:xlink="http://www.w3.org/1999/xlink" content-type="dwc:verbatimCoordinates" xlink:type="simple"><named-content content-type="geo-json" specific-use="{&#34;type&#34;:&#34;Point&#34;,&#34;coordinates&#34;:[48.587290,-14.338860]}" id="NCID0E41MM" xlink:type="simple">-14.33886, 48.58729</named-content></named-content>; alt. 1567 m; 13 Jan 2015; B. L. Fisher et al. leg.; montane rainforest, ex rotten log; BLF35606 (<named-content xmlns:xlink="http://www.w3.org/1999/xlink" content-type="dwc:institutional_code" xlink:type="simple">CASC</named-content>). • 1w., 1s.; Region Sofia, Bemanevika; <named-content xmlns:xlink="http://www.w3.org/1999/xlink" content-type="dwc:verbatimCoordinates" xlink:type="simple"><named-content content-type="geo-json" specific-use="{&#34;type&#34;:&#34;Point&#34;,&#34;coordinates&#34;:[48.588740,-14.337000]}" id="NCID0EK2MM" xlink:type="simple">-14.337, 48.58874</named-content></named-content>; alt. 1606 m; 14 Jan 2015; B. L. Fisher et al. leg.; montane rainforest, ex rotten log; BLF35630 (<named-content xmlns:xlink="http://www.w3.org/1999/xlink" content-type="dwc:institutional_code" xlink:type="simple">CASC</named-content>). • 1w., 1s.; Region Sofia, Bemanevika; <named-content xmlns:xlink="http://www.w3.org/1999/xlink" content-type="dwc:verbatimCoordinates" xlink:type="simple"><named-content content-type="geo-json" specific-use="{&#34;type&#34;:&#34;Point&#34;,&#34;coordinates&#34;:[48.588740,-14.337000]}" id="NCID0EX2MM" xlink:type="simple">-14.337, 48.58874</named-content></named-content>; alt. 1606 m; 14 Jan 2015; B. L. Fisher et al. leg.; montane rainforest, ex rotten log; BLF35645 (<named-content xmlns:xlink="http://www.w3.org/1999/xlink" content-type="dwc:institutional_code" xlink:type="simple">CASC</named-content>). • 1w., 1s.; Region Sofia, Bemanevika; <named-content xmlns:xlink="http://www.w3.org/1999/xlink" content-type="dwc:verbatimCoordinates" xlink:type="simple"><named-content content-type="geo-json" specific-use="{&#34;type&#34;:&#34;Point&#34;,&#34;coordinates&#34;:[48.588740,-14.337000]}" id="NCID0EE3MM" xlink:type="simple">-14.337, 48.58874</named-content></named-content>; alt. 1606 m; 14 Jan 2015; B. L. Fisher et al. leg.; montane rainforest, ex rotten log; BLF35653 (<named-content xmlns:xlink="http://www.w3.org/1999/xlink" content-type="dwc:institutional_code" xlink:type="simple">CASC</named-content>). • 1w., 1s.; Region Sofia, Bemanevika; <named-content xmlns:xlink="http://www.w3.org/1999/xlink" content-type="dwc:verbatimCoordinates" xlink:type="simple"><named-content content-type="geo-json" specific-use="{&#34;type&#34;:&#34;Point&#34;,&#34;coordinates&#34;:[48.588740,-14.337000]}" id="NCID0ER3MM" xlink:type="simple">-14.337, 48.58874</named-content></named-content>; alt. 1606 m; 15 Jan 2015; B. L. Fisher et al. leg.; montane rainforest, ex rotten log; BLF35671 (<named-content xmlns:xlink="http://www.w3.org/1999/xlink" content-type="dwc:institutional_code" xlink:type="simple">CASC</named-content>). • 2w., 1s., 1q; Region Sofia, Bemanevika; <named-content xmlns:xlink="http://www.w3.org/1999/xlink" content-type="dwc:verbatimCoordinates" xlink:type="simple"><named-content content-type="geo-json" specific-use="{&#34;type&#34;:&#34;Point&#34;,&#34;coordinates&#34;:[48.588740,-14.337000]}" id="NCID0E53MM" xlink:type="simple">-14.337, 48.58874</named-content></named-content>; alt. 1606 m; 15 Jan 2015; B. L. Fisher et al. leg.; montane rainforest, ex rotten log; BLF35674 (<named-content xmlns:xlink="http://www.w3.org/1999/xlink" content-type="dwc:institutional_code" xlink:type="simple">CASC</named-content>). • 2w., 1s., 1q.; Region Sofia, Bemanevika; <named-content xmlns:xlink="http://www.w3.org/1999/xlink" content-type="dwc:verbatimCoordinates" xlink:type="simple"><named-content content-type="geo-json" specific-use="{&#34;type&#34;:&#34;Point&#34;,&#34;coordinates&#34;:[48.588740,-14.337000]}" id="NCID0EL4MM" xlink:type="simple">-14.337, 48.58874</named-content></named-content>; alt. 1606 m; 15 Jan 2015; B. L. Fisher et al. leg.; montane rainforest, ex rotten log; BLF35689 (<named-content xmlns:xlink="http://www.w3.org/1999/xlink" content-type="dwc:institutional_code" xlink:type="simple">CASC</named-content>). • 1w., 1s.; Region Sofia, Bemanevika; <named-content xmlns:xlink="http://www.w3.org/1999/xlink" content-type="dwc:verbatimCoordinates" xlink:type="simple"><named-content content-type="geo-json" specific-use="{&#34;type&#34;:&#34;Point&#34;,&#34;coordinates&#34;:[48.588740,-14.337000]}" id="NCID0EY4MM" xlink:type="simple">-14.337, 48.58874</named-content></named-content>; alt. 1606 m; 15 Jan 2015; B. L. Fisher et al. leg.; montane rainforest, ex rotten log; BLF35691 (<named-content xmlns:xlink="http://www.w3.org/1999/xlink" content-type="dwc:institutional_code" xlink:type="simple">CASC</named-content>). • 1w., 1s.; Region Sofia, Bemanevika; <named-content xmlns:xlink="http://www.w3.org/1999/xlink" content-type="dwc:verbatimCoordinates" xlink:type="simple"><named-content content-type="geo-json" specific-use="{&#34;type&#34;:&#34;Point&#34;,&#34;coordinates&#34;:[48.588740,-14.337000]}" id="NCID0EF5MM" xlink:type="simple">-14.337, 48.58874</named-content></named-content>; alt. 1606 m; 15 Jan 2015; B. L. Fisher et al. leg.; montane rainforest, ex rotten log; BLF35720 (<named-content xmlns:xlink="http://www.w3.org/1999/xlink" content-type="dwc:institutional_code" xlink:type="simple">CASC</named-content>). • 1w., 1s.; Region Sofia, Bemanevika; <named-content xmlns:xlink="http://www.w3.org/1999/xlink" content-type="dwc:verbatimCoordinates" xlink:type="simple"><named-content content-type="geo-json" specific-use="{&#34;type&#34;:&#34;Point&#34;,&#34;coordinates&#34;:[48.588740,-14.337000]}" id="NCID0ES5MM" xlink:type="simple">-14.337, 48.58874</named-content></named-content>; alt. 1606 m; 15 Jan 2015; B. L. Fisher et al. leg.; montane rainforest, ex rotten log; BLF35720 (<named-content xmlns:xlink="http://www.w3.org/1999/xlink" content-type="dwc:institutional_code" xlink:type="simple">CASC</named-content>). • 1w., 1s.; Region Sofia, Bemanevika; <named-content xmlns:xlink="http://www.w3.org/1999/xlink" content-type="dwc:verbatimCoordinates" xlink:type="simple"><named-content content-type="geo-json" specific-use="{&#34;type&#34;:&#34;Point&#34;,&#34;coordinates&#34;:[48.588740,-14.337000]}" id="NCID0E65MM" xlink:type="simple">-14.337, 48.58874</named-content></named-content>; alt. 1606 m; 15 Jan 2015; B. L. Fisher et al. leg.; montane rainforest, ex dead tree stump; BLF35722 (<named-content xmlns:xlink="http://www.w3.org/1999/xlink" content-type="dwc:institutional_code" xlink:type="simple">CASC</named-content>). • 1w., 1s.; Region Sofia, Bemanevika; <named-content xmlns:xlink="http://www.w3.org/1999/xlink" content-type="dwc:verbatimCoordinates" xlink:type="simple"><named-content content-type="geo-json" specific-use="{&#34;type&#34;:&#34;Point&#34;,&#34;coordinates&#34;:[48.588740,-14.337000]}" id="NCID0EM6MM" xlink:type="simple">-14.337, 48.58874</named-content></named-content>; alt. 1606 m; 15 Jan 2015; B. L. Fisher et al. leg.; montane rainforest, ex rotten log; BLF35730 (<named-content xmlns:xlink="http://www.w3.org/1999/xlink" content-type="dwc:institutional_code" xlink:type="simple">CASC</named-content>). • 1w.; Region Sofia, Bemanevika; <named-content xmlns:xlink="http://www.w3.org/1999/xlink" content-type="dwc:verbatimCoordinates" xlink:type="simple"><named-content content-type="geo-json" specific-use="{&#34;type&#34;:&#34;Point&#34;,&#34;coordinates&#34;:[48.588740,-14.337000]}" id="NCID0EZ6MM" xlink:type="simple">-14.337, 48.58874</named-content></named-content>; alt. 1606 m; 15 Jan 2015; B. L. Fisher et al. leg.; montane rainforest, on low vegetation; BLF35733 (<named-content xmlns:xlink="http://www.w3.org/1999/xlink" content-type="dwc:institutional_code" xlink:type="simple">CASC</named-content>). • 1w., 1m.; Region Sofia, Bemanevika; <named-content xmlns:xlink="http://www.w3.org/1999/xlink" content-type="dwc:verbatimCoordinates" xlink:type="simple"><named-content content-type="geo-json" specific-use="{&#34;type&#34;:&#34;Point&#34;,&#34;coordinates&#34;:[48.587290,-14.338860]}" id="NCID0EGANM" xlink:type="simple">-14.33886, 48.58729</named-content></named-content>; alt. 1567 m; 16 Jan 2015; B. L. Fisher et al. leg.; montane rainforest, ex rotten log; BLF35750 (<named-content xmlns:xlink="http://www.w3.org/1999/xlink" content-type="dwc:institutional_code" xlink:type="simple">CASC</named-content>). • 2w., 1s., 1q.; Region Sofia, Bemanevika; <named-content xmlns:xlink="http://www.w3.org/1999/xlink" content-type="dwc:verbatimCoordinates" xlink:type="simple"><named-content content-type="geo-json" specific-use="{&#34;type&#34;:&#34;Point&#34;,&#34;coordinates&#34;:[48.587290,-14.338860]}" id="NCID0ETANM" xlink:type="simple">-14.33886, 48.58729</named-content></named-content>; alt. 1567 m; 16 Jan 2015; B. L. Fisher et al. leg.; montane rainforest, ex rotten log; BLF35750 (<named-content xmlns:xlink="http://www.w3.org/1999/xlink" content-type="dwc:institutional_code" xlink:type="simple">CASC</named-content>). • 2w., 1s., 1m.; Region Sofia, Bemanevika; <named-content xmlns:xlink="http://www.w3.org/1999/xlink" content-type="dwc:verbatimCoordinates" xlink:type="simple"><named-content content-type="geo-json" specific-use="{&#34;type&#34;:&#34;Point&#34;,&#34;coordinates&#34;:[48.589480,-14.345170]}" id="NCID0EABNM" xlink:type="simple">-14.34517, 48.58948</named-content></named-content>; alt. 1547 m; 16 Jan 2015; B. L. Fisher et al. leg.; montane rainforest, ex rotten log; BLF35768 (<named-content xmlns:xlink="http://www.w3.org/1999/xlink" content-type="dwc:institutional_code" xlink:type="simple">CASC</named-content>). • 2w., 1s., 1m.; Region Sofia, Bemanevika; <named-content xmlns:xlink="http://www.w3.org/1999/xlink" content-type="dwc:verbatimCoordinates" xlink:type="simple"><named-content content-type="geo-json" specific-use="{&#34;type&#34;:&#34;Point&#34;,&#34;coordinates&#34;:[48.589480,-14.345170]}" id="NCID0ENBNM" xlink:type="simple">-14.34517, 48.58948</named-content></named-content>; alt. 1547 m; 16 Jan 2015; B. L. Fisher et al. leg.; montane rainforest, ex rotten log; BLF35769 (<named-content xmlns:xlink="http://www.w3.org/1999/xlink" content-type="dwc:institutional_code" xlink:type="simple">CASC</named-content>). • 1w.; Region Sofia, Bemanevika; <named-content xmlns:xlink="http://www.w3.org/1999/xlink" content-type="dwc:verbatimCoordinates" xlink:type="simple"><named-content content-type="geo-json" specific-use="{&#34;type&#34;:&#34;Point&#34;,&#34;coordinates&#34;:[48.589480,-14.345170]}" id="NCID0E1BNM" xlink:type="simple">-14.34517, 48.58948</named-content></named-content>; alt. 1547 m; 16 Jan 2015; B. L. Fisher et al. leg.; montane rainforest, ex rotten log; BLF35779 (<named-content xmlns:xlink="http://www.w3.org/1999/xlink" content-type="dwc:institutional_code" xlink:type="simple">CASC</named-content>). • 15w., 5s.; Region Sofia, Bemanevika; <named-content xmlns:xlink="http://www.w3.org/1999/xlink" content-type="dwc:verbatimCoordinates" xlink:type="simple"><named-content content-type="geo-json" specific-use="{&#34;type&#34;:&#34;Point&#34;,&#34;coordinates&#34;:[48.584060,-14.328260]}" id="NCID0EHCNM" xlink:type="simple">-14.32826, 48.58406</named-content></named-content>; alt. 1657 m; 17 Jan 2015; B. L. Fisher et al. leg.; montane rainforest; sifted litter; BLF35784 (<named-content xmlns:xlink="http://www.w3.org/1999/xlink" content-type="dwc:institutional_code" xlink:type="simple">CASC</named-content>). • 1w., 1q.; Region Sofia, Bemanevika; <named-content xmlns:xlink="http://www.w3.org/1999/xlink" content-type="dwc:verbatimCoordinates" xlink:type="simple"><named-content content-type="geo-json" specific-use="{&#34;type&#34;:&#34;Point&#34;,&#34;coordinates&#34;:[48.584060,-14.328260]}" id="NCID0EUCNM" xlink:type="simple">-14.32826, 48.58406</named-content></named-content>; alt. 1657 m; 17 Jan 2015; B. L. Fisher et al. leg.; montane rainforest, ex rotten log; BLF35789 (<named-content xmlns:xlink="http://www.w3.org/1999/xlink" content-type="dwc:institutional_code" xlink:type="simple">CASC</named-content>). • 1w., 1s.; Region Sofia, Bemanevika; <named-content xmlns:xlink="http://www.w3.org/1999/xlink" content-type="dwc:verbatimCoordinates" xlink:type="simple"><named-content content-type="geo-json" specific-use="{&#34;type&#34;:&#34;Point&#34;,&#34;coordinates&#34;:[48.584060,-14.328260]}" id="NCID0EBDNM" xlink:type="simple">-14.32826, 48.58406</named-content></named-content>; alt. 1657 m; 17 Jan 2015; B. L. Fisher et al. leg.; montane rainforest, ex rotten log; BLF35794 (<named-content xmlns:xlink="http://www.w3.org/1999/xlink" content-type="dwc:institutional_code" xlink:type="simple">CASC</named-content>). • 1w.; Region Sofia, Bemanevika; <named-content xmlns:xlink="http://www.w3.org/1999/xlink" content-type="dwc:verbatimCoordinates" xlink:type="simple"><named-content content-type="geo-json" specific-use="{&#34;type&#34;:&#34;Point&#34;,&#34;coordinates&#34;:[48.584060,-14.328260]}" id="NCID0EODNM" xlink:type="simple">-14.32826, 48.58406</named-content></named-content>; alt. 1657 m; 17 Jan 2015; B. L. Fisher et al. leg.; montane rainforest, ex rotten log; BLF35796 (<named-content xmlns:xlink="http://www.w3.org/1999/xlink" content-type="dwc:institutional_code" xlink:type="simple">CASC</named-content>). • 1w., 1s.; Region Sofia, Bemanevika; <named-content xmlns:xlink="http://www.w3.org/1999/xlink" content-type="dwc:verbatimCoordinates" xlink:type="simple"><named-content content-type="geo-json" specific-use="{&#34;type&#34;:&#34;Point&#34;,&#34;coordinates&#34;:[48.584060,-14.328260]}" id="NCID0E2DNM" xlink:type="simple">-14.32826, 48.58406</named-content></named-content>; alt. 1657 m; 17 Jan 2015; B. L. Fisher et al. leg.; montane rainforest, ex rotten log; BLF35797 (<named-content xmlns:xlink="http://www.w3.org/1999/xlink" content-type="dwc:institutional_code" xlink:type="simple">CASC</named-content>). • 1w., 1s.; Region Sofia, Bemanevika; <named-content xmlns:xlink="http://www.w3.org/1999/xlink" content-type="dwc:verbatimCoordinates" xlink:type="simple"><named-content content-type="geo-json" specific-use="{&#34;type&#34;:&#34;Point&#34;,&#34;coordinates&#34;:[48.584060,-14.328260]}" id="NCID0EIENM" xlink:type="simple">-14.32826, 48.58406</named-content></named-content>; alt. 1657 m; 19 Jan 2015; B. L. Fisher et al. leg.; montane rainforest, ex rotten log; BLF35798 (<named-content xmlns:xlink="http://www.w3.org/1999/xlink" content-type="dwc:institutional_code" xlink:type="simple">CASC</named-content>). • 1w., 1s.; Region Sofia, Bemanevika; <named-content xmlns:xlink="http://www.w3.org/1999/xlink" content-type="dwc:verbatimCoordinates" xlink:type="simple"><named-content content-type="geo-json" specific-use="{&#34;type&#34;:&#34;Point&#34;,&#34;coordinates&#34;:[48.584060,-14.328260]}" id="NCID0EVENM" xlink:type="simple">-14.32826, 48.58406</named-content></named-content>; alt. 1657 m; 19 Jan 2015; B. L. Fisher et al. leg.; montane rainforest, ex rotten log; BLF35798 (<named-content xmlns:xlink="http://www.w3.org/1999/xlink" content-type="dwc:institutional_code" xlink:type="simple">CASC</named-content>). • 1w., 1s.; Region Sofia, Bemanevika; <named-content xmlns:xlink="http://www.w3.org/1999/xlink" content-type="dwc:verbatimCoordinates" xlink:type="simple"><named-content content-type="geo-json" specific-use="{&#34;type&#34;:&#34;Point&#34;,&#34;coordinates&#34;:[48.584060,-14.328260]}" id="NCID0ECFNM" xlink:type="simple">-14.32826, 48.58406</named-content></named-content>; alt. 1657 m; 19 Jan 2015; B. L. Fisher et al. leg.; montane rainforest, ex rotten log; BLF35800 (<named-content xmlns:xlink="http://www.w3.org/1999/xlink" content-type="dwc:institutional_code" xlink:type="simple">CASC</named-content>). • 1w., 1s.; Region Sofia, Bemanevika; <named-content xmlns:xlink="http://www.w3.org/1999/xlink" content-type="dwc:verbatimCoordinates" xlink:type="simple"><named-content content-type="geo-json" specific-use="{&#34;type&#34;:&#34;Point&#34;,&#34;coordinates&#34;:[48.584060,-14.328260]}" id="NCID0EPFNM" xlink:type="simple">-14.32826, 48.58406</named-content></named-content>; alt. 1657 m; 19 Jan 2015; B. L. Fisher et al. leg.; montane rainforest, ex rotten log; BLF35805 (<named-content xmlns:xlink="http://www.w3.org/1999/xlink" content-type="dwc:institutional_code" xlink:type="simple">CASC</named-content>). • 1w., 1s.; Region Sofia, Bemanevika; <named-content xmlns:xlink="http://www.w3.org/1999/xlink" content-type="dwc:verbatimCoordinates" xlink:type="simple"><named-content content-type="geo-json" specific-use="{&#34;type&#34;:&#34;Point&#34;,&#34;coordinates&#34;:[48.584060,-14.328260]}" id="NCID0E3FNM" xlink:type="simple">-14.32826, 48.58406</named-content></named-content>; alt. 1657 m; 19 Jan 2015; B. L. Fisher et al. leg.; montane rainforest, ex rotten log; BLF35806 (<named-content xmlns:xlink="http://www.w3.org/1999/xlink" content-type="dwc:institutional_code" xlink:type="simple">CASC</named-content>). • 1w., 1s.; Region Sofia, Bemanevika; <named-content xmlns:xlink="http://www.w3.org/1999/xlink" content-type="dwc:verbatimCoordinates" xlink:type="simple"><named-content content-type="geo-json" specific-use="{&#34;type&#34;:&#34;Point&#34;,&#34;coordinates&#34;:[48.584060,-14.328260]}" id="NCID0EJGNM" xlink:type="simple">-14.32826, 48.58406</named-content></named-content>; alt. 1657 m; 19 Jan 2015; B. L. Fisher et al. leg.; montane rainforest, ex rotten stick on ground; BLF35811 (<named-content xmlns:xlink="http://www.w3.org/1999/xlink" content-type="dwc:institutional_code" xlink:type="simple">CASC</named-content>). • 2w., 1s., 1q.; Region Sofia, Bemanevika; <named-content xmlns:xlink="http://www.w3.org/1999/xlink" content-type="dwc:verbatimCoordinates" xlink:type="simple"><named-content content-type="geo-json" specific-use="{&#34;type&#34;:&#34;Point&#34;,&#34;coordinates&#34;:[48.584060,-14.328260]}" id="NCID0EWGNM" xlink:type="simple">-14.32826, 48.58406</named-content></named-content>; alt. 1657 m; 19 Jan 2015; B. L. Fisher et al. leg.; montane rainforest, ex rotten log; BLF35818 (<named-content xmlns:xlink="http://www.w3.org/1999/xlink" content-type="dwc:institutional_code" xlink:type="simple">CASC</named-content>). • 1w., 1s.; Region Sofia, Bemanevika; <named-content xmlns:xlink="http://www.w3.org/1999/xlink" content-type="dwc:verbatimCoordinates" xlink:type="simple"><named-content content-type="geo-json" specific-use="{&#34;type&#34;:&#34;Point&#34;,&#34;coordinates&#34;:[48.584060,-14.328260]}" id="NCID0EDHNM" xlink:type="simple">-14.32826, 48.58406</named-content></named-content>; alt. 1657 m; 19 Jan 2015; B. L. Fisher et al. leg.; montane rainforest, ex rotten log; BLF35824 (<named-content xmlns:xlink="http://www.w3.org/1999/xlink" content-type="dwc:institutional_code" xlink:type="simple">CASC</named-content>). • 1w., 1s.; Region Sofia, Bemanevika; <named-content xmlns:xlink="http://www.w3.org/1999/xlink" content-type="dwc:verbatimCoordinates" xlink:type="simple"><named-content content-type="geo-json" specific-use="{&#34;type&#34;:&#34;Point&#34;,&#34;coordinates&#34;:[48.584060,-14.328260]}" id="NCID0EQHNM" xlink:type="simple">-14.32826, 48.58406</named-content></named-content>; alt. 1657 m; 19 Jan 2015; B. L. Fisher et al. leg.; montane rainforest, ex rotten log; BLF35830 (<named-content xmlns:xlink="http://www.w3.org/1999/xlink" content-type="dwc:institutional_code" xlink:type="simple">CASC</named-content>). • 2w., 1s., 1m.; Region Sofia, Bemanevika; <named-content xmlns:xlink="http://www.w3.org/1999/xlink" content-type="dwc:verbatimCoordinates" xlink:type="simple"><named-content content-type="geo-json" specific-use="{&#34;type&#34;:&#34;Point&#34;,&#34;coordinates&#34;:[48.584060,-14.328260]}" id="NCID0E4HNM" xlink:type="simple">-14.32826, 48.58406</named-content></named-content>; alt. 1657 m; 19 Jan 2015; B. L. Fisher et al. leg.; montane rainforest, ex rotten log; BLF35830 (<named-content xmlns:xlink="http://www.w3.org/1999/xlink" content-type="dwc:institutional_code" xlink:type="simple">CASC</named-content>). • 1w., 1s.; Region Sofia, Bemanevika; <named-content xmlns:xlink="http://www.w3.org/1999/xlink" content-type="dwc:verbatimCoordinates" xlink:type="simple"><named-content content-type="geo-json" specific-use="{&#34;type&#34;:&#34;Point&#34;,&#34;coordinates&#34;:[48.584060,-14.328260]}" id="NCID0EKINM" xlink:type="simple">-14.32826, 48.58406</named-content></named-content>; alt. 1657 m; 19 Jan 2015; B. L. Fisher et al. leg.; montane rainforest, ex rotten log; BLF35831 (<named-content xmlns:xlink="http://www.w3.org/1999/xlink" content-type="dwc:institutional_code" xlink:type="simple">CASC</named-content>). • 1w., 1s.; Region Sofia, Bemanevika; <named-content xmlns:xlink="http://www.w3.org/1999/xlink" content-type="dwc:verbatimCoordinates" xlink:type="simple"><named-content content-type="geo-json" specific-use="{&#34;type&#34;:&#34;Point&#34;,&#34;coordinates&#34;:[48.584060,-14.328260]}" id="NCID0EXINM" xlink:type="simple">-14.32826, 48.58406</named-content></named-content>; alt. 1657 m; 19 Jan 2015; B. L. Fisher et al. leg.; montane rainforest, ex rotten log; BLF35833 (<named-content xmlns:xlink="http://www.w3.org/1999/xlink" content-type="dwc:institutional_code" xlink:type="simple">CASC</named-content>). • 1w., 1s., 1m.; Region Sofia, Bemanevika; <named-content xmlns:xlink="http://www.w3.org/1999/xlink" content-type="dwc:verbatimCoordinates" xlink:type="simple"><named-content content-type="geo-json" specific-use="{&#34;type&#34;:&#34;Point&#34;,&#34;coordinates&#34;:[48.584060,-14.328260]}" id="NCID0EEJNM" xlink:type="simple">-14.32826, 48.58406</named-content></named-content>; alt. 1657 m; 19 Jan 2015; B. L. Fisher et al. leg.; montane rainforest, ex rotten log; BLF35834 (<named-content xmlns:xlink="http://www.w3.org/1999/xlink" content-type="dwc:institutional_code" xlink:type="simple">CASC</named-content>). • 2w., 1s., 1m.; Region Sofia, Bemanevika; <named-content xmlns:xlink="http://www.w3.org/1999/xlink" content-type="dwc:verbatimCoordinates" xlink:type="simple"><named-content content-type="geo-json" specific-use="{&#34;type&#34;:&#34;Point&#34;,&#34;coordinates&#34;:[48.584060,-14.328260]}" id="NCID0ERJNM" xlink:type="simple">-14.32826, 48.58406</named-content></named-content>; alt. 1657 m; 19 Jan 2015; B. L. Fisher et al. leg.; montane rainforest, ex rotten log; BLF35835 (<named-content xmlns:xlink="http://www.w3.org/1999/xlink" content-type="dwc:institutional_code" xlink:type="simple">CASC</named-content>). • 2w., 1s., 1m.; Region Sofia, Bemanevika; <named-content xmlns:xlink="http://www.w3.org/1999/xlink" content-type="dwc:verbatimCoordinates" xlink:type="simple"><named-content content-type="geo-json" specific-use="{&#34;type&#34;:&#34;Point&#34;,&#34;coordinates&#34;:[48.584060,-14.328260]}" id="NCID0E5JNM" xlink:type="simple">-14.32826, 48.58406</named-content></named-content>; alt. 1657 m; 19 Jan 2015; B. L. Fisher et al. leg.; montane rainforest, ex rotten log; BLF35836 (<named-content xmlns:xlink="http://www.w3.org/1999/xlink" content-type="dwc:institutional_code" xlink:type="simple">CASC</named-content>). • 2w., 1s., 1q.; Region Sofia, Bemanevika; <named-content xmlns:xlink="http://www.w3.org/1999/xlink" content-type="dwc:verbatimCoordinates" xlink:type="simple"><named-content content-type="geo-json" specific-use="{&#34;type&#34;:&#34;Point&#34;,&#34;coordinates&#34;:[48.584060,-14.328260]}" id="NCID0ELKNM" xlink:type="simple">-14.32826, 48.58406</named-content></named-content>; alt. 1657 m; 19 Jan 2015; B. L. Fisher et al. leg.; montane rainforest, ex rotten log; BLF35837 (<named-content xmlns:xlink="http://www.w3.org/1999/xlink" content-type="dwc:institutional_code" xlink:type="simple">CASC</named-content>). • 2w., 1s., 1q.; Region Sofia, Bemanevika; <named-content xmlns:xlink="http://www.w3.org/1999/xlink" content-type="dwc:verbatimCoordinates" xlink:type="simple"><named-content content-type="geo-json" specific-use="{&#34;type&#34;:&#34;Point&#34;,&#34;coordinates&#34;:[48.584060,-14.328260]}" id="NCID0EYKNM" xlink:type="simple">-14.32826, 48.58406</named-content></named-content>; alt. 1657 m; 19 Jan 2015; B. L. Fisher et al. leg.; montane rainforest, ex rotten log; BLF35838 (<named-content xmlns:xlink="http://www.w3.org/1999/xlink" content-type="dwc:institutional_code" xlink:type="simple">CASC</named-content>). • 2w., 1s., 1m.; Region Sofia, Bemanevika; <named-content xmlns:xlink="http://www.w3.org/1999/xlink" content-type="dwc:verbatimCoordinates" xlink:type="simple"><named-content content-type="geo-json" specific-use="{&#34;type&#34;:&#34;Point&#34;,&#34;coordinates&#34;:[48.584060,-14.328260]}" id="NCID0EFLNM" xlink:type="simple">-14.32826, 48.58406</named-content></named-content>; alt. 1657 m; 19 Jan 2015; B. L. Fisher et al. leg.; montane rainforest, ex rotten log; BLF35839 (<named-content xmlns:xlink="http://www.w3.org/1999/xlink" content-type="dwc:institutional_code" xlink:type="simple">CASC</named-content>). • 2w., 1s., 1m.; Region Sofia, Bemanevika; <named-content xmlns:xlink="http://www.w3.org/1999/xlink" content-type="dwc:verbatimCoordinates" xlink:type="simple"><named-content content-type="geo-json" specific-use="{&#34;type&#34;:&#34;Point&#34;,&#34;coordinates&#34;:[48.584060,-14.328260]}" id="NCID0ESLNM" xlink:type="simple">-14.32826, 48.58406</named-content></named-content>; alt. 1657 m; 19 Jan 2015; B. L. Fisher et al. leg.; montane rainforest, ex rotten log; BLF35842 (<named-content xmlns:xlink="http://www.w3.org/1999/xlink" content-type="dwc:institutional_code" xlink:type="simple">CASC</named-content>).</p></tp:treatment-sec><tp:treatment-sec sec-type="description" id="SECID0E3LNM"><title>Description.</title><p><bold>Major workers.</bold> Measurements (<italic>N</italic> = 10): <abbrev xmlns:xlink="http://www.w3.org/1999/xlink" xlink:title="maximum distance from the midpoint of the anterior clypeal margin to the midpoint of the posterior margin of the head" id="ABBRID0EGMNM" xlink:type="simple">HL</abbrev>: 1.34–1.5 (1.39); <abbrev xmlns:xlink="http://www.w3.org/1999/xlink" xlink:title="head width" id="ABBRID0EKMNM" xlink:type="simple">HW</abbrev>: 1.26–1.45 (1.36); <abbrev xmlns:xlink="http://www.w3.org/1999/xlink" xlink:title="scape length" id="ABBRID0EOMNM" xlink:type="simple">SL</abbrev>: 0.86–0.95 (0.89); <abbrev xmlns:xlink="http://www.w3.org/1999/xlink" xlink:title="eye length" id="ABBRID0ESMNM" xlink:type="simple">EL</abbrev>: 0.18–0.21 (0.19); <abbrev xmlns:xlink="http://www.w3.org/1999/xlink" xlink:title="mesosoma length (Weber’s length)" id="ABBRID0EWMNM" xlink:type="simple">WL</abbrev>: 1.14–1.3 (1.21); <abbrev xmlns:xlink="http://www.w3.org/1999/xlink" xlink:title="propodeal spine length" id="ABBRID0E1MNM" xlink:type="simple">PSL</abbrev>: 0.17–0.22 (0.21); <abbrev xmlns:xlink="http://www.w3.org/1999/xlink" xlink:title="metatibia length" id="ABBRID0E5MNM" xlink:type="simple">MTL</abbrev>: 0.82–0.91 (0.86); <abbrev xmlns:xlink="http://www.w3.org/1999/xlink" xlink:title="pronotum width" id="ABBRID0ECNNM" xlink:type="simple">PNW</abbrev>: 0.5–0.56 (0.52); <abbrev xmlns:xlink="http://www.w3.org/1999/xlink" xlink:title="petiole width" id="ABBRID0EGNNM" xlink:type="simple">PTW</abbrev>: 0.15–0.19 (0.17); <abbrev xmlns:xlink="http://www.w3.org/1999/xlink" xlink:title="postpetiole width" id="ABBRID0EKNNM" xlink:type="simple">PPW</abbrev>: 0.3–0.41 (0.35); <abbrev xmlns:xlink="http://www.w3.org/1999/xlink" xlink:title="cephalic index" id="ABBRID0EONNM" xlink:type="simple">CI</abbrev>: 99.9–107.5 (103.0); <abbrev xmlns:xlink="http://www.w3.org/1999/xlink" xlink:title="scape index" id="ABBRID0ESNNM" xlink:type="simple">SI</abbrev>: 61.7–68.2 (65.6); <abbrev xmlns:xlink="http://www.w3.org/1999/xlink" xlink:title="propodeal spine index" id="ABBRID0EWNNM" xlink:type="simple">PSLI</abbrev>: 12.8–16.4 (14.8); <abbrev xmlns:xlink="http://www.w3.org/1999/xlink" xlink:title="postpetiole width index" id="ABBRID0E1NNM" xlink:type="simple">PPI</abbrev>: 42.2–57.2 (48.6); <abbrev xmlns:xlink="http://www.w3.org/1999/xlink" xlink:title="pronotum index" id="ABBRID0E5NNM" xlink:type="simple">PNI</abbrev>: 35.2–41.8 (38.6); <abbrev xmlns:xlink="http://www.w3.org/1999/xlink" xlink:title="tibia index" id="ABBRID0ECONM" xlink:type="simple">MTI</abbrev>: 61.4–67.4 (63.8).</p><p><bold><italic>Head.</italic></bold> In full-face view sub-oval, slightly widening posteriorly, with anterior and posterior sides convex (Fig. <xref ref-type="fig" rid="F57">57B</xref>). In lateral view sub-oval; ventral and dorsal faces convex; inner hypostomal teeth visible. Sides of the head with very dense, long, suberect to erect pilosity; whole head with dense, long, decumbent to erect pilosity. Medial part of frons with thick, interrupted, dense, and longitudinally irregular rugae with indistinctly to distinctly rugulate interspaces; lateral sides of frons with denser, thick, and irregular rugae, interspaces with dense and distinct rugulae. Occipital lobes with irregular and sparser rugae and indistinctly rugulate to smooth interspaces. Area posterolateral from eyes with dense, thick, longitudinal rugae with distinctly rugulate interspaces, sculpture fading posteriorly. Gena with relatively sparse, thick, and longitudinal rugae and indistinctly rugulate interspaces. Centre of clypeus smooth and shiny, lateral sides with indistinct rugulae; median notch present, moderately wide, and shallow; median longitudinal carina present; lateral longitudinal carinae absent. Scape, when laid back, exceeding the midlength of head by one-fifth of its length; pilosity subdecumbent to erect (Fig. <xref ref-type="fig" rid="F57">57B, D</xref>). Inner hypostomal teeth distinct, large, and wide, closely spaced, triangular with apex directed slightly inward; outer hypostomal teeth lobe-like, narrower than and approximately as high as inner teeth, apex directed upward; inner and outer hypostomal teeth closely spaced and not connected by concavity (Fig. <xref ref-type="fig" rid="F64">64O</xref>). <bold><italic>Mesosoma.</italic></bold> In lateral view, promesonotum short, angular, and moderately low, posterior mesonotum moderately steep, mesonotal process indistinct, tubercle-like; promesonotal groove absent; metanotal groove present; propodeal spines moderately long, relatively wide, and with acute apex; humeral area weakly produced (Fig. <xref ref-type="fig" rid="F57">57D</xref>). Surface shiny and rugofoveolate; katepisternum with reduced sculpture and sometimes with smooth notch. Pilosity moderately dense, long, and erect (Fig. <xref ref-type="fig" rid="F57">57D, F</xref>). <bold><italic>Petiole.</italic></bold> Shiny with sparse foveolae; node finely foveolate to smooth, triangular, with rounded and thick apex, in rear view node dorsoventrally slightly convex; pilosity moderately sparse and erect (Fig. <xref ref-type="fig" rid="F57">57D, F</xref>). <bold><italic>Postpetiole.</italic></bold> Shiny and foveolate; dorsum with reduced sculpture; in dorsal view oval, lateral margins medially with two small and dentate projections; pilosity long, moderately sparse, and erect (Fig. <xref ref-type="fig" rid="F57">57D, F</xref>). <bold><italic>Gaster.</italic></bold> Shiny with slightly shagreened base; pilosity moderately dense, long, and erect (Fig. <xref ref-type="fig" rid="F57">57D, F</xref>). <bold><italic>Colour.</italic></bold> Yellow to blackish brown, antenna and legs yellowish (Fig. <xref ref-type="fig" rid="F57">57D, F</xref>).</p><p><bold>Minor workers.</bold> Measurements (<italic>N</italic> = 10): <abbrev xmlns:xlink="http://www.w3.org/1999/xlink" xlink:title="maximum distance from the midpoint of the anterior clypeal margin to the midpoint of the posterior margin of the head" id="ABBRID0EGQNM" xlink:type="simple">HL</abbrev>: 0.67–0.76 (0.72); <abbrev xmlns:xlink="http://www.w3.org/1999/xlink" xlink:title="head width" id="ABBRID0EKQNM" xlink:type="simple">HW</abbrev>: 0.55–0.61 (0.57); <abbrev xmlns:xlink="http://www.w3.org/1999/xlink" xlink:title="scape length" id="ABBRID0EOQNM" xlink:type="simple">SL</abbrev>: 0.83–0.92 (0.88); <abbrev xmlns:xlink="http://www.w3.org/1999/xlink" xlink:title="eye length" id="ABBRID0ESQNM" xlink:type="simple">EL</abbrev>: 0.13–0.16 (0.14); <abbrev xmlns:xlink="http://www.w3.org/1999/xlink" xlink:title="mesosoma length (Weber’s length)" id="ABBRID0EWQNM" xlink:type="simple">WL</abbrev>: 0.89–1.01 (0.95); <abbrev xmlns:xlink="http://www.w3.org/1999/xlink" xlink:title="propodeal spine length" id="ABBRID0E1QNM" xlink:type="simple">PSL</abbrev>: 0.1–0.14 (0.12); <abbrev xmlns:xlink="http://www.w3.org/1999/xlink" xlink:title="metatibia length" id="ABBRID0E5QNM" xlink:type="simple">MTL</abbrev>: 0.67–0.77 (0.72); <abbrev xmlns:xlink="http://www.w3.org/1999/xlink" xlink:title="pronotum width" id="ABBRID0ECRNM" xlink:type="simple">PNW</abbrev>: 0.38–0.42 (0.4); <abbrev xmlns:xlink="http://www.w3.org/1999/xlink" xlink:title="petiole width" id="ABBRID0EGRNM" xlink:type="simple">PTW</abbrev>: 0.06–0.11 (0.09); <abbrev xmlns:xlink="http://www.w3.org/1999/xlink" xlink:title="postpetiole width" id="ABBRID0EKRNM" xlink:type="simple">PPW</abbrev>: 0.17–0.18 (0.17); <abbrev xmlns:xlink="http://www.w3.org/1999/xlink" xlink:title="cephalic index" id="ABBRID0EORNM" xlink:type="simple">CI</abbrev>: 121.8–133.6 (125.9); <abbrev xmlns:xlink="http://www.w3.org/1999/xlink" xlink:title="scape index" id="ABBRID0ESRNM" xlink:type="simple">SI</abbrev>: 144.0–158.5 (152.9); <abbrev xmlns:xlink="http://www.w3.org/1999/xlink" xlink:title="propodeal spine index" id="ABBRID0EWRNM" xlink:type="simple">PSLI</abbrev>: 14.2–18.9 (16.7); <abbrev xmlns:xlink="http://www.w3.org/1999/xlink" xlink:title="postpetiole width index" id="ABBRID0E1RNM" xlink:type="simple">PPI</abbrev>: 35.5–60.3 (53.5); <abbrev xmlns:xlink="http://www.w3.org/1999/xlink" xlink:title="pronotum index" id="ABBRID0E5RNM" xlink:type="simple">PNI</abbrev>: 67.7–72.5 (70.1); <abbrev xmlns:xlink="http://www.w3.org/1999/xlink" xlink:title="tibia index" id="ABBRID0ECSNM" xlink:type="simple">MTI</abbrev>: 117.7–134.7 (125.0).</p><p><bold><italic>Head.</italic></bold> Cephalic margin slightly convex (Fig. <xref ref-type="fig" rid="F57">57A</xref>). Pilosity relatively sparse, short, subdecumbent. Sculpture shiny and foveolate; median frons with short, indistinct and irregular rugulae; antennal sockets with few indistinct, curved outward rugae and foveolate interspaces. Clypeus foveolate; with median longitudinal carina absent; two lateral longitudinal carinae absent. Scape, when laid back, exceeding the posterior head margin by two-fifths of its length; pilosity dense, subdecumbent to erect (Fig. <xref ref-type="fig" rid="F57">57A, C</xref>). <bold><italic>Mesosoma.</italic></bold> In lateral view, promesonotum low and moderately long, arched; promesonotal groove indistinct; metanotal groove distinct; propodeal spines minute and triangular (Fig. <xref ref-type="fig" rid="F57">57C</xref>). Sculpture shiny and foveolate; katepisternum with sparser foveolae. Pilosity sparse, moderately long, and erect (Fig. <xref ref-type="fig" rid="F57">57C, E</xref>). <bold><italic>Gaster.</italic></bold> With sparse, erect pilosity (Fig. <xref ref-type="fig" rid="F57">57C, E</xref>). <bold><italic>Colour.</italic></bold> Yellow to black, legs and antenna yellowish (Fig. <xref ref-type="fig" rid="F57">57C, E</xref>).</p></tp:treatment-sec><tp:treatment-sec sec-type="etymology" id="SECID0EOTNM"><title>Etymology.</title><p>Greek for hairy in reference to dense setosity on lateral sides of head in major workers.</p></tp:treatment-sec><tp:treatment-sec sec-type="biology" id="SECID0ETTNM"><title>Biology.</title><p>The species was collected between 74–1657 m in elevation, in montane rainforest and in gardens. Nests were located in rotten logs, rotten tree stumps, and dead twigs above ground.</p></tp:treatment-sec><tp:treatment-sec sec-type="comments" id="SECID0EYTNM"><title>Comments.</title><p><italic><tp:taxon-name><tp:taxon-name-part taxon-name-part-type="genus" reg="Pheidole">Pheidole</tp:taxon-name-part> <tp:taxon-name-part taxon-name-part-type="species" reg="trichotos">trichotos</tp:taxon-name-part></tp:taxon-name></italic> sp. nov. can be grouped with species characterised by dark body colouration, ranging in major workers from brownish black to black and in minor workers from black to dark brown, with body entirely foveolate. The group consists of three sympatric species: <italic><tp:taxon-name><tp:taxon-name-part taxon-name-part-type="genus" reg="Pheidole">P.</tp:taxon-name-part> <tp:taxon-name-part taxon-name-part-type="species" reg="alina">alina</tp:taxon-name-part></tp:taxon-name></italic> sp. nov., <italic><tp:taxon-name><tp:taxon-name-part taxon-name-part-type="genus" reg="Pheidole">P.</tp:taxon-name-part> <tp:taxon-name-part taxon-name-part-type="species" reg="trichotos">trichotos</tp:taxon-name-part></tp:taxon-name></italic> sp. nov., and <italic><tp:taxon-name><tp:taxon-name-part taxon-name-part-type="genus" reg="Pheidole">P.</tp:taxon-name-part> <tp:taxon-name-part taxon-name-part-type="species" reg="mainty">mainty</tp:taxon-name-part></tp:taxon-name></italic> sp. nov. <italic><tp:taxon-name><tp:taxon-name-part taxon-name-part-type="genus" reg="Pheidole">Pheidole</tp:taxon-name-part> <tp:taxon-name-part taxon-name-part-type="species" reg="alina">alina</tp:taxon-name-part></tp:taxon-name></italic> sp. nov. and <italic><tp:taxon-name><tp:taxon-name-part taxon-name-part-type="genus" reg="Pheidole">P.</tp:taxon-name-part> <tp:taxon-name-part taxon-name-part-type="species" reg="mainty">mainty</tp:taxon-name-part></tp:taxon-name></italic> sp. nov. are known from the northernmost part of the island. Major workers of <italic><tp:taxon-name><tp:taxon-name-part taxon-name-part-type="genus" reg="Pheidole">P.</tp:taxon-name-part> <tp:taxon-name-part taxon-name-part-type="species" reg="trichotos">trichotos</tp:taxon-name-part></tp:taxon-name></italic> sp. nov. differ from <italic><tp:taxon-name><tp:taxon-name-part taxon-name-part-type="genus" reg="Pheidole">P.</tp:taxon-name-part> <tp:taxon-name-part taxon-name-part-type="species" reg="alina">alina</tp:taxon-name-part></tp:taxon-name></italic> sp. nov. and <italic><tp:taxon-name><tp:taxon-name-part taxon-name-part-type="genus" reg="Pheidole">P.</tp:taxon-name-part> <tp:taxon-name-part taxon-name-part-type="species" reg="mainty">mainty</tp:taxon-name-part></tp:taxon-name></italic> sp. nov. in medial part of frons with thick, interrupted, dense, and longitudinally irregular rugae with indistinctly to distinctly rugulate interspaces and shagreened base of first gastral tergite. Minor workers of <italic><tp:taxon-name><tp:taxon-name-part taxon-name-part-type="genus" reg="Pheidole">P.</tp:taxon-name-part> <tp:taxon-name-part taxon-name-part-type="species" reg="trichotos">trichotos</tp:taxon-name-part></tp:taxon-name></italic> sp. nov. differ from <italic><tp:taxon-name><tp:taxon-name-part taxon-name-part-type="genus" reg="Pheidole">P.</tp:taxon-name-part> <tp:taxon-name-part taxon-name-part-type="species" reg="alina">alina</tp:taxon-name-part></tp:taxon-name></italic> sp. nov. in smaller body size and brighter body colouration; from <italic><tp:taxon-name><tp:taxon-name-part taxon-name-part-type="genus" reg="Pheidole">P.</tp:taxon-name-part> <tp:taxon-name-part taxon-name-part-type="species" reg="mainty">mainty</tp:taxon-name-part></tp:taxon-name></italic> sp. nov. in entirely foveolate head and mesosoma. Majors of <italic><tp:taxon-name><tp:taxon-name-part taxon-name-part-type="genus" reg="Pheidole">P.</tp:taxon-name-part> <tp:taxon-name-part taxon-name-part-type="species" reg="trichotos">trichotos</tp:taxon-name-part></tp:taxon-name></italic> sp. nov. can be also confused with major workers of parapatric <italic><tp:taxon-name><tp:taxon-name-part taxon-name-part-type="genus" reg="Pheidole">P.</tp:taxon-name-part> <tp:taxon-name-part taxon-name-part-type="species" reg="veteratrix">veteratrix</tp:taxon-name-part></tp:taxon-name></italic> and sympatric <italic><tp:taxon-name><tp:taxon-name-part taxon-name-part-type="genus" reg="Pheidole">P.</tp:taxon-name-part> <tp:taxon-name-part taxon-name-part-type="species" reg="anomala">anomala</tp:taxon-name-part></tp:taxon-name></italic> sp. nov. <italic><tp:taxon-name><tp:taxon-name-part taxon-name-part-type="genus" reg="Pheidole">P.</tp:taxon-name-part> <tp:taxon-name-part taxon-name-part-type="species" reg="trichotos">trichotos</tp:taxon-name-part></tp:taxon-name></italic> sp. nov. can be separated from both of those taxa based on shagreened base of first gastral tergite and darker body colouration.</p></tp:treatment-sec><tp:treatment-sec><!--Section generated to contain objects referenced in tp:taxon-treatment.--><fig id="F64" position="float" orientation="portrait"><object-id xmlns:xlink="http://www.w3.org/1999/xlink" content-type="doi" xlink:type="simple">10.3897/zookeys.949.51269.figure64</object-id><object-id xmlns:xlink="http://www.w3.org/1999/xlink" content-type="arpha" xlink:type="simple">275042B6-9D3A-50B9-856C-0F7D04EC9A44</object-id><label>Figure 64.</label><caption><p>Major worker, hypostomal teeth. <italic><tp:taxon-name><tp:taxon-name-part taxon-name-part-type="genus" reg="Pheidole">Pheidole</tp:taxon-name-part> <tp:taxon-name-part taxon-name-part-type="species" reg="masoandro">masoandro</tp:taxon-name-part></tp:taxon-name></italic> sp. nov. (<bold>A</bold>). <italic><tp:taxon-name><tp:taxon-name-part taxon-name-part-type="genus" reg="Pheidole">Pheidole</tp:taxon-name-part> <tp:taxon-name-part taxon-name-part-type="species" reg="mavohavoana">mavohavoana</tp:taxon-name-part></tp:taxon-name></italic> sp. nov. (<bold>B</bold>). <italic><tp:taxon-name><tp:taxon-name-part taxon-name-part-type="genus" reg="Pheidole">Pheidole</tp:taxon-name-part> <tp:taxon-name-part taxon-name-part-type="species" reg="midongy">midongy</tp:taxon-name-part></tp:taxon-name></italic> sp. nov. (<bold>C</bold>). <italic><tp:taxon-name><tp:taxon-name-part taxon-name-part-type="genus" reg="Pheidole">Pheidole</tp:taxon-name-part> <tp:taxon-name-part taxon-name-part-type="species" reg="mikros">mikros</tp:taxon-name-part></tp:taxon-name></italic> sp. nov. (<bold>D</bold>). <italic><tp:taxon-name><tp:taxon-name-part taxon-name-part-type="genus" reg="Pheidole">Pheidole</tp:taxon-name-part> <tp:taxon-name-part taxon-name-part-type="species" reg="mivory">mivory</tp:taxon-name-part></tp:taxon-name></italic> sp. nov. (<bold>E</bold>). <italic><tp:taxon-name><tp:taxon-name-part taxon-name-part-type="genus" reg="Pheidole">Pheidole</tp:taxon-name-part> <tp:taxon-name-part taxon-name-part-type="species" reg="nitidobruna">nitidobruna</tp:taxon-name-part></tp:taxon-name></italic> sp. nov. (<bold>F</bold>). <italic><tp:taxon-name><tp:taxon-name-part taxon-name-part-type="genus" reg="Pheidole">Pheidole</tp:taxon-name-part> <tp:taxon-name-part taxon-name-part-type="species" reg="parvula">parvula</tp:taxon-name-part></tp:taxon-name></italic> sp. nov. (<bold>G</bold>). <italic><tp:taxon-name><tp:taxon-name-part taxon-name-part-type="genus" reg="Pheidole">Pheidole</tp:taxon-name-part> <tp:taxon-name-part taxon-name-part-type="species" reg="parvulogibba">parvulogibba</tp:taxon-name-part></tp:taxon-name></italic> sp. nov. (<bold>H</bold>). <italic><tp:taxon-name><tp:taxon-name-part taxon-name-part-type="genus" reg="Pheidole">Pheidole</tp:taxon-name-part> <tp:taxon-name-part taxon-name-part-type="species" reg="renirano">renirano</tp:taxon-name-part></tp:taxon-name></italic> sp. nov. (<bold>I</bold>). <italic><tp:taxon-name><tp:taxon-name-part taxon-name-part-type="genus" reg="Pheidole">Pheidole</tp:taxon-name-part> <tp:taxon-name-part taxon-name-part-type="species" reg="sava">sava</tp:taxon-name-part></tp:taxon-name></italic> sp. nov. (<bold>J</bold>). <italic><tp:taxon-name><tp:taxon-name-part taxon-name-part-type="genus" reg="Pheidole">Pheidole</tp:taxon-name-part> <tp:taxon-name-part taxon-name-part-type="species" reg="sikorae">sikorae</tp:taxon-name-part></tp:taxon-name></italic> Forel (<bold>K</bold>). <italic><tp:taxon-name><tp:taxon-name-part taxon-name-part-type="genus" reg="Pheidole">Pheidole</tp:taxon-name-part> <tp:taxon-name-part taxon-name-part-type="species" reg="sofia">sofia</tp:taxon-name-part></tp:taxon-name></italic> sp. nov. (<bold>L</bold>). <italic><tp:taxon-name><tp:taxon-name-part taxon-name-part-type="genus" reg="Pheidole">Pheidole</tp:taxon-name-part> <tp:taxon-name-part taxon-name-part-type="species" reg="sparsa">sparsa</tp:taxon-name-part></tp:taxon-name></italic> sp. nov. (<bold>M</bold>). <italic><tp:taxon-name><tp:taxon-name-part taxon-name-part-type="genus" reg="Pheidole">Pheidole</tp:taxon-name-part></tp:taxon-name></italic>﻿ ﻿<italic><tp:taxon-name><tp:taxon-name-part taxon-name-part-type="genus" reg="Pheidole"/><tp:taxon-name-part taxon-name-part-type="species" reg="tampony">tampony</tp:taxon-name-part></tp:taxon-name></italic>﻿ sp. nov. (<bold>N</bold>). <italic><tp:taxon-name><tp:taxon-name-part taxon-name-part-type="genus" reg="Pheidole">Pheidole</tp:taxon-name-part></tp:taxon-name></italic>﻿ ﻿<italic><tp:taxon-name><tp:taxon-name-part taxon-name-part-type="genus" reg="Pheidole"/><tp:taxon-name-part taxon-name-part-type="species" reg="trichotos">trichotos</tp:taxon-name-part></tp:taxon-name></italic>﻿ sp. nov. (<bold>O</bold>). <italic><tp:taxon-name><tp:taxon-name-part taxon-name-part-type="genus" reg="Pheidole">Pheidole</tp:taxon-name-part></tp:taxon-name></italic>﻿ ﻿<italic><tp:taxon-name><tp:taxon-name-part taxon-name-part-type="genus" reg="Pheidole"/><tp:taxon-name-part taxon-name-part-type="species" reg="tsaravoniana">tsaravoniana</tp:taxon-name-part></tp:taxon-name></italic>﻿ sp. nov. (<bold>P</bold>). <italic><tp:taxon-name><tp:taxon-name-part taxon-name-part-type="genus" reg="Pheidole">Pheidole</tp:taxon-name-part></tp:taxon-name></italic>﻿ ﻿<italic><tp:taxon-name><tp:taxon-name-part taxon-name-part-type="genus" reg="Pheidole"/><tp:taxon-name-part taxon-name-part-type="species" reg="vadum">vadum</tp:taxon-name-part></tp:taxon-name></italic>﻿ sp. nov. (<bold>Q</bold>). <italic><tp:taxon-name><tp:taxon-name-part taxon-name-part-type="genus" reg="Pheidole">Pheidole</tp:taxon-name-part></tp:taxon-name></italic>﻿ ﻿<italic><tp:taxon-name><tp:taxon-name-part taxon-name-part-type="genus" reg="Pheidole"/><tp:taxon-name-part taxon-name-part-type="species" reg="veteratrix">veteratrix</tp:taxon-name-part></tp:taxon-name></italic>﻿ Forel (<bold>R</bold>). <italic><tp:taxon-name><tp:taxon-name-part taxon-name-part-type="genus" reg="Pheidole">Pheidole</tp:taxon-name-part></tp:taxon-name></italic>﻿ ﻿<italic><tp:taxon-name><tp:taxon-name-part taxon-name-part-type="genus" reg="Pheidole"/><tp:taxon-name-part taxon-name-part-type="species" reg="volontany">volontany</tp:taxon-name-part></tp:taxon-name></italic>﻿ sp. nov. (<bold>S</bold>). <italic><tp:taxon-name><tp:taxon-name-part taxon-name-part-type="genus" reg="Pheidole">Pheidole</tp:taxon-name-part></tp:taxon-name></italic>﻿ ﻿<italic><tp:taxon-name><tp:taxon-name-part taxon-name-part-type="genus" reg="Pheidole"/><tp:taxon-name-part taxon-name-part-type="species" reg="vony">vony</tp:taxon-name-part></tp:taxon-name></italic>﻿ sp. nov. (<bold>T</bold>).</p></caption><graphic xmlns:xlink="http://www.w3.org/1999/xlink" xlink:href="zookeys-949-001-g064.jpg" position="float" orientation="portrait" xlink:type="simple" id="oo_432233.jpg"><uri content-type="original_file" xlink:type="simple">https://binary.pensoft.net/fig/432233</uri></graphic></fig><fig id="F67" position="float" orientation="portrait"><object-id xmlns:xlink="http://www.w3.org/1999/xlink" content-type="doi" xlink:type="simple">10.3897/zookeys.949.51269.figure67</object-id><object-id xmlns:xlink="http://www.w3.org/1999/xlink" content-type="arpha" xlink:type="simple">3F00FA72-4C48-586E-96CD-A0882BCF705E</object-id><label>Figure 67.</label><caption><p>Distribution. <italic><tp:taxon-name><tp:taxon-name-part taxon-name-part-type="genus" reg="Pheidole">Pheidole</tp:taxon-name-part> <tp:taxon-name-part taxon-name-part-type="species" reg="renirano">renirano</tp:taxon-name-part></tp:taxon-name></italic> sp. nov. (<bold>A</bold>). <italic><tp:taxon-name><tp:taxon-name-part taxon-name-part-type="genus" reg="Pheidole">Pheidole</tp:taxon-name-part> <tp:taxon-name-part taxon-name-part-type="species" reg="sava">sava</tp:taxon-name-part></tp:taxon-name></italic> sp. nov. (<bold>B</bold>). <italic><tp:taxon-name><tp:taxon-name-part taxon-name-part-type="genus" reg="Pheidole">Pheidole</tp:taxon-name-part> <tp:taxon-name-part taxon-name-part-type="species" reg="sikorae">sikorae</tp:taxon-name-part></tp:taxon-name></italic> Forel (<bold>C</bold>). <italic><tp:taxon-name><tp:taxon-name-part taxon-name-part-type="genus" reg="Pheidole">Pheidole</tp:taxon-name-part> <tp:taxon-name-part taxon-name-part-type="species" reg="sofia">sofia</tp:taxon-name-part></tp:taxon-name></italic> sp. nov. (<bold>D</bold>). <italic><tp:taxon-name><tp:taxon-name-part taxon-name-part-type="genus" reg="Pheidole">Pheidole</tp:taxon-name-part> <tp:taxon-name-part taxon-name-part-type="species" reg="sparsa">sparsa</tp:taxon-name-part></tp:taxon-name></italic> sp. nov. (<bold>E</bold>). <italic><tp:taxon-name><tp:taxon-name-part taxon-name-part-type="genus" reg="Pheidole">Pheidole</tp:taxon-name-part> <tp:taxon-name-part taxon-name-part-type="species" reg="tampony">tampony</tp:taxon-name-part></tp:taxon-name></italic> sp. nov. (<bold>F</bold>). <italic><tp:taxon-name><tp:taxon-name-part taxon-name-part-type="genus" reg="Pheidole">Pheidole</tp:taxon-name-part> <tp:taxon-name-part taxon-name-part-type="species" reg="trichotos">trichotos</tp:taxon-name-part></tp:taxon-name></italic> sp. nov. (<bold>G</bold>). <italic><tp:taxon-name><tp:taxon-name-part taxon-name-part-type="genus" reg="Pheidole">Pheidole</tp:taxon-name-part> <tp:taxon-name-part taxon-name-part-type="species" reg="tsaravoniana">tsaravoniana</tp:taxon-name-part></tp:taxon-name></italic> sp. nov. (<bold>H</bold>). <italic><tp:taxon-name><tp:taxon-name-part taxon-name-part-type="genus" reg="Pheidole">Pheidole</tp:taxon-name-part> <tp:taxon-name-part taxon-name-part-type="species" reg="vadum">vadum</tp:taxon-name-part></tp:taxon-name></italic> sp. nov. (<bold>I</bold>). <italic><tp:taxon-name><tp:taxon-name-part taxon-name-part-type="genus" reg="Pheidole">Pheidole</tp:taxon-name-part> <tp:taxon-name-part taxon-name-part-type="species" reg="veteratrix">veteratrix</tp:taxon-name-part></tp:taxon-name></italic> Forel (<bold>J</bold>). <italic><tp:taxon-name><tp:taxon-name-part taxon-name-part-type="genus" reg="Pheidole">Pheidole</tp:taxon-name-part> <tp:taxon-name-part taxon-name-part-type="species" reg="volontany">volontany</tp:taxon-name-part></tp:taxon-name></italic> sp. nov. (<bold>K</bold>). <italic><tp:taxon-name><tp:taxon-name-part taxon-name-part-type="genus" reg="Pheidole">Pheidole</tp:taxon-name-part> <tp:taxon-name-part taxon-name-part-type="species" reg="vony">vony</tp:taxon-name-part></tp:taxon-name></italic> sp. nov. (<bold>L</bold>).</p></caption><graphic xmlns:xlink="http://www.w3.org/1999/xlink" xlink:href="zookeys-949-001-g067.jpg" position="float" orientation="portrait" xlink:type="simple" id="oo_432236.jpg"><uri content-type="original_file" xlink:type="simple">https://binary.pensoft.net/fig/432236</uri></graphic></fig></tp:treatment-sec></tp:taxon-treatment>
