# Supplementary material for: Taxonomic revision of the Pheidole sikorae species group (Hymenoptera, Formicidae) from Madagascar
Source: Zookeys. 2020 Jul 15;949:1–185. doi: 10.3897/zookeys.949.51269 (PMC7381721; doi:10.3897/zookeys.949.51269)
Supplement: XML Treatment for Pheidole veteratrix [file zookeys.949.51269-treatment42.xml]

<!DOCTYPE tp:taxon-treatment
  PUBLIC "-//TaxonX//DTD Taxonomic Treatment Publishing DTD v0 20100105//EN" "tax-treatment-NSO.dtd">
<tp:taxon-treatment xmlns:tp="http://www.plazi.org/taxpub"><tp:treatment-meta><kwd-group><label>Taxon classification</label><kwd><named-content xmlns:xlink="http://www.w3.org/1999/xlink" content-type="kingdom">Animalia</named-content></kwd></kwd-group><mixed-citation publication-type="journal"><person-group><name><surname>Salata</surname><given-names>Sebastian</given-names></name><name><surname>Fisher</surname><given-names>Brian L.</given-names></name></person-group><article-title>Taxonomic revision of the <italic><tp:taxon-name><tp:taxon-name-part taxon-name-part-type="genus" reg="Pheidole">Pheidole</tp:taxon-name-part> <tp:taxon-name-part taxon-name-part-type="species" reg="sikorae">sikorae</tp:taxon-name-part></tp:taxon-name></italic> species group (<tp:taxon-name><tp:taxon-name-part taxon-name-part-type="order">Hymenoptera</tp:taxon-name-part></tp:taxon-name>, <tp:taxon-name><tp:taxon-name-part taxon-name-part-type="family">Formicidae</tp:taxon-name-part></tp:taxon-name>) from Madagascar</article-title><source>Zookeys</source><day>15</day><month>7</month><year>2020</year><volume>949</volume><fpage>1</fpage><lpage>185</lpage><pub-id pub-id-type="doi">10.3897/zookeys.949.51269</pub-id></mixed-citation></tp:treatment-meta><tp:nomenclature><tp:taxon-name><object-id xmlns:xlink="http://www.w3.org/1999/xlink" content-type="arpha" xlink:type="simple">34006D0F-7B85-5F59-AECF-C4BFCA686C0F</object-id>
              <tp:taxon-name-part taxon-name-part-type="genus" reg="Pheidole">Pheidole</tp:taxon-name-part>
              <tp:taxon-name-part taxon-name-part-type="species" reg="veteratrix">veteratrix</tp:taxon-name-part>
            </tp:taxon-name><tp:taxon-authority>Forel, 1891</tp:taxon-authority><xref ref-type="fig" rid="F60">Figs 60A–F</xref><xref ref-type="fig" rid="F64">, 64R</xref><xref ref-type="fig" rid="F67">, 67J</xref><tp:nomenclature-citation-list><tp:nomenclature-citation><tp:taxon-name>
                  <tp:taxon-name-part taxon-name-part-type="genus" reg="Pheidole">Pheidole</tp:taxon-name-part> <tp:taxon-name-part taxon-name-part-type="species" reg="veteratrix">veteratrix</tp:taxon-name-part></tp:taxon-name><comment>Forel, 1891: 225 (s.w.).</comment></tp:nomenclature-citation><tp:nomenclature-citation><tp:taxon-name>
                  <tp:taxon-name-part taxon-name-part-type="genus" reg="Pheidole"/>
                  <tp:taxon-name-part taxon-name-part-type="species" reg="veteratrix"/>
                  <tp:taxon-name-part taxon-name-part-type="subspecies" reg="angustinoda"/>
                </tp:taxon-name><comment>=<tp:taxon-name><tp:taxon-name-part taxon-name-part-type="genus" reg="Pheidole">Pheidole</tp:taxon-name-part> <tp:taxon-name-part taxon-name-part-type="species" reg="veteratrix">veteratrix</tp:taxon-name-part> <tp:taxon-name-part taxon-name-part-type="subspecies" reg="angustinoda">angustinoda</tp:taxon-name-part></tp:taxon-name> Forel, 1892: 526 (s.w.). <bold>syn. nov.</bold></comment></tp:nomenclature-citation></tp:nomenclature-citation-list></tp:nomenclature><tp:treatment-sec sec-type="material" id="SECID0EW2OM"><title>Type material.</title><p><italic><tp:taxon-name><tp:taxon-name-part taxon-name-part-type="genus" reg="Pheidole">Pheidole</tp:taxon-name-part> <tp:taxon-name-part taxon-name-part-type="species" reg="veteratrix">veteratrix</tp:taxon-name-part></tp:taxon-name></italic> Forel, 1891: 225 (s.w.).</p><p>Lectotype [designated here]: major worker (<ext-link xmlns:xlink="http://www.w3.org/1999/xlink" xlink:type="simple" ext-link-type="uri" xlink:href="http://data.antweb.org/specimen/CASENT0101594">CASENT0101594</ext-link>): Madagascar, Antananarivo, Forêt d’Andrangoloaka, coll. Sikora (<named-content xmlns:xlink="http://www.w3.org/1999/xlink" content-type="dwc:institutional_code" xlink:type="simple">MHNG</named-content>) [examined]. Paralectotypes: 1 minor worker (<ext-link xmlns:xlink="http://www.w3.org/1999/xlink" xlink:type="simple" ext-link-type="uri" xlink:href="http://data.antweb.org/specimen/CASENT0101630">CASENT0101630</ext-link>) (<named-content xmlns:xlink="http://www.w3.org/1999/xlink" content-type="dwc:institutional_code" xlink:type="simple">MHNG</named-content>) [examined], 1 minor worker (<ext-link xmlns:xlink="http://www.w3.org/1999/xlink" xlink:type="simple" ext-link-type="uri" xlink:href="http://data.antweb.org/specimen/CASENT0923190">CASENT0923190</ext-link>) (<named-content xmlns:xlink="http://www.w3.org/1999/xlink" content-type="dwc:institutional_code" xlink:type="simple">MHNG</named-content>) [examined], 1 major worker (<ext-link xmlns:xlink="http://www.w3.org/1999/xlink" xlink:type="simple" ext-link-type="uri" xlink:href="http://data.antweb.org/specimen/CASENT0101935">CASENT0101935</ext-link>) (<named-content xmlns:xlink="http://www.w3.org/1999/xlink" content-type="dwc:institutional_code" xlink:type="simple">MHNG</named-content>) [examined], 1 worker (<ext-link xmlns:xlink="http://www.w3.org/1999/xlink" xlink:type="simple" ext-link-type="uri" xlink:href="http://data.antweb.org/specimen/CASENT0923191">CASENT0923191</ext-link>) (<named-content xmlns:xlink="http://www.w3.org/1999/xlink" content-type="dwc:institutional_code" xlink:type="simple">MHNG</named-content>) [examined].</p><p>Lectotype [designated here]: major worker, bottom specimen on the pin (<ext-link xmlns:xlink="http://www.w3.org/1999/xlink" xlink:type="simple" ext-link-type="uri" xlink:href="http://data.antweb.org/specimen/CASENT0101567">CASENT0101567</ext-link>): Madagascar, Toamasina, Amparafaravantsiv, Mangoro river, coll. Sikora; (<named-content xmlns:xlink="http://www.w3.org/1999/xlink" content-type="dwc:institutional_code" xlink:type="simple">MHNG</named-content>) [examined]. Paralectotypes: 1 major worker, top specimen, the same pin as holotype (<ext-link xmlns:xlink="http://www.w3.org/1999/xlink" xlink:type="simple" ext-link-type="uri" xlink:href="http://data.antweb.org/specimen/CASENT0876546">CASENT0876546</ext-link>) (<named-content xmlns:xlink="http://www.w3.org/1999/xlink" content-type="dwc:institutional_code" xlink:type="simple">MHNG</named-content>) [examined], 2 minor workers (<ext-link xmlns:xlink="http://www.w3.org/1999/xlink" xlink:type="simple" ext-link-type="uri" xlink:href="http://data.antweb.org/specimen/CASENT0101661">CASENT0101661</ext-link>) (<named-content xmlns:xlink="http://www.w3.org/1999/xlink" content-type="dwc:institutional_code" xlink:type="simple">MHNG</named-content>) [examined].</p><fig id="F60" position="float" orientation="portrait"><object-id xmlns:xlink="http://www.w3.org/1999/xlink" content-type="doi" xlink:type="simple">10.3897/zookeys.949.51269.figure60</object-id><object-id xmlns:xlink="http://www.w3.org/1999/xlink" content-type="arpha" xlink:type="simple">E2FDEC82-48A0-51D6-83EE-4E9C48A2861E</object-id><label>Figure 60.</label><caption><p><italic><tp:taxon-name><tp:taxon-name-part taxon-name-part-type="genus" reg="Pheidole">Pheidole</tp:taxon-name-part> <tp:taxon-name-part taxon-name-part-type="species" reg="veteratrix">veteratrix</tp:taxon-name-part></tp:taxon-name></italic> Forel, full-face view (<bold>A</bold>), profile (<bold>C</bold>), and dorsal view (<bold>E</bold>) of minor worker (<ext-link xmlns:xlink="http://www.w3.org/1999/xlink" xlink:type="simple" ext-link-type="uri" xlink:href="http://data.antweb.org/specimen/CASENT0923259">CASENT0923259</ext-link>) and full-face view (<bold>B</bold>), profile (<bold>D</bold>), and dorsal view (<bold>F</bold>) of major worker (<ext-link xmlns:xlink="http://www.w3.org/1999/xlink" xlink:type="simple" ext-link-type="uri" xlink:href="http://data.antweb.org/specimen/CASENT0148662">CASENT0148662</ext-link>).</p></caption><graphic xmlns:xlink="http://www.w3.org/1999/xlink" xlink:href="zookeys-949-001-g060.jpg" position="float" orientation="portrait" xlink:type="simple" id="oo_432229.jpg"><uri content-type="original_file" xlink:type="simple">https://binary.pensoft.net/fig/432229</uri></graphic></fig></tp:treatment-sec><tp:treatment-sec sec-type="material" id="SECID0EJAPM"><title>Other material.</title><p>Madagascar. –<bold>Antananarivo</bold>: • 4w., 6s.; 3 km 41°NE Andranomay, 11.5 km 147°SSE Anjozorobe; <named-content xmlns:xlink="http://www.w3.org/1999/xlink" content-type="dwc:verbatimCoordinates" xlink:type="simple"><named-content content-type="geo-json" specific-use="{&#34;type&#34;:&#34;Point&#34;,&#34;coordinates&#34;:[47.960000,-18.473330]}" id="NCID0EUAPM" xlink:type="simple">-18.47333, 47.96</named-content></named-content>; alt. 1300 m; 5 Dec 2000; B. L. Fisher et al. leg.; montane rainforest, ex rotten log; BLF02393 (<named-content xmlns:xlink="http://www.w3.org/1999/xlink" content-type="dwc:institutional_code" xlink:type="simple">CASC</named-content>). • 1w.; 3 km 41°NE Andranomay, 11.5 km 147°SSE Anjozorobe; <named-content xmlns:xlink="http://www.w3.org/1999/xlink" content-type="dwc:verbatimCoordinates" xlink:type="simple"><named-content content-type="geo-json" specific-use="{&#34;type&#34;:&#34;Point&#34;,&#34;coordinates&#34;:[47.960000,-18.473330]}" id="NCID0EBBPM" xlink:type="simple">-18.47333, 47.96</named-content></named-content>; alt. 1300 m; 5 Dec 2000; B. L. Fisher et al. leg.; montane rainforest, ex rotten log; BLF02395 (<named-content xmlns:xlink="http://www.w3.org/1999/xlink" content-type="dwc:institutional_code" xlink:type="simple">CASC</named-content>). • 2s.; 3 km 41°NE Andranomay, 11.5 km 147°SSE Anjozorobe; <named-content xmlns:xlink="http://www.w3.org/1999/xlink" content-type="dwc:verbatimCoordinates" xlink:type="simple"><named-content content-type="geo-json" specific-use="{&#34;type&#34;:&#34;Point&#34;,&#34;coordinates&#34;:[47.960000,-18.473330]}" id="NCID0EOBPM" xlink:type="simple">-18.47333, 47.96</named-content></named-content>; alt. 1300 m; 5 Dec 2000; B. L. Fisher et al. leg.; montane rainforest, ex rotten log; BLF02396 (<named-content xmlns:xlink="http://www.w3.org/1999/xlink" content-type="dwc:institutional_code" xlink:type="simple">CASC</named-content>). • 1w., 3s.; 3 km 41°NE Andranomay, 11.5 km 147°SSE Anjozorobe; <named-content xmlns:xlink="http://www.w3.org/1999/xlink" content-type="dwc:verbatimCoordinates" xlink:type="simple"><named-content content-type="geo-json" specific-use="{&#34;type&#34;:&#34;Point&#34;,&#34;coordinates&#34;:[47.960000,-18.473330]}" id="NCID0E2BPM" xlink:type="simple">-18.47333, 47.96</named-content></named-content>; alt. 1300 m; 5 Dec 2000; B. L. Fisher et al. leg.; montane rainforest, ex rotten log; BLF02401 (<named-content xmlns:xlink="http://www.w3.org/1999/xlink" content-type="dwc:institutional_code" xlink:type="simple">CASC</named-content>). • 3w., 1s.; 3 km 41°NE Andranomay, 11.5 km 147°SSE Anjozorobe; <named-content xmlns:xlink="http://www.w3.org/1999/xlink" content-type="dwc:verbatimCoordinates" xlink:type="simple"><named-content content-type="geo-json" specific-use="{&#34;type&#34;:&#34;Point&#34;,&#34;coordinates&#34;:[47.960000,-18.473330]}" id="NCID0EICPM" xlink:type="simple">-18.47333, 47.96</named-content></named-content>; alt. 1300 m; 5 Dec 2000; B. L. Fisher et al. leg.; montane rainforest, under stone; BLF02417 (<named-content xmlns:xlink="http://www.w3.org/1999/xlink" content-type="dwc:institutional_code" xlink:type="simple">CASC</named-content>). • 1w., 1s.; Réserve Naturelle Sohisika, Sohisika 24.6 km NNE Ankazobe; <named-content xmlns:xlink="http://www.w3.org/1999/xlink" content-type="dwc:verbatimCoordinates" xlink:type="simple"><named-content content-type="geo-json" specific-use="{&#34;type&#34;:&#34;Point&#34;,&#34;coordinates&#34;:[47.186920,-18.103220]}" id="NCID0EVCPM" xlink:type="simple">-18.10322, 47.18692</named-content></named-content>; alt. 1464 m; 1 Jun 2008; B. L. Fisher et al. leg.; gallery montane forest, sifted litter (leaf mold, rotten wood); BLF20507 (<named-content xmlns:xlink="http://www.w3.org/1999/xlink" content-type="dwc:institutional_code" xlink:type="simple">CASC</named-content>). • 1w., 1s.; Réserve Naturelle Sohisika, Sohisika 24.6 km NNE Ankazobe; <named-content xmlns:xlink="http://www.w3.org/1999/xlink" content-type="dwc:verbatimCoordinates" xlink:type="simple"><named-content content-type="geo-json" specific-use="{&#34;type&#34;:&#34;Point&#34;,&#34;coordinates&#34;:[47.186920,-18.103220]}" id="NCID0ECDPM" xlink:type="simple">-18.10322, 47.18692</named-content></named-content>; alt. 1464 m; 1 Jun 2008; B. L. Fisher et al. leg.; gallery montane forest, ex rotten log; BLF20539 (<named-content xmlns:xlink="http://www.w3.org/1999/xlink" content-type="dwc:institutional_code" xlink:type="simple">CASC</named-content>). • 1w., 1s.; Réserve Speciale d’Ambohitantely; <named-content xmlns:xlink="http://www.w3.org/1999/xlink" content-type="dwc:verbatimCoordinates" xlink:type="simple"><named-content content-type="geo-json" specific-use="{&#34;type&#34;:&#34;Point&#34;,&#34;coordinates&#34;:[47.285760,-18.187620]}" id="NCID0EPDPM" xlink:type="simple">-18.18762, 47.28576</named-content></named-content>; alt. 1580 m; 8 Mar 2012; B. L. Fisher et al. leg.; montane forest, ex rotten log; BLF28217 (<named-content xmlns:xlink="http://www.w3.org/1999/xlink" content-type="dwc:institutional_code" xlink:type="simple">CASC</named-content>). • 1w., 1s.; Réserve Speciale d’Ambohitantely; <named-content xmlns:xlink="http://www.w3.org/1999/xlink" content-type="dwc:verbatimCoordinates" xlink:type="simple"><named-content content-type="geo-json" specific-use="{&#34;type&#34;:&#34;Point&#34;,&#34;coordinates&#34;:[47.277400,-18.224440]}" id="NCID0E3DPM" xlink:type="simple">-18.22444, 47.2774</named-content></named-content>; alt. 1490 m; 9 Mar 2012; B. L. Fisher et al. leg.; montane forest, ex rotten log; BLF28244 (<named-content xmlns:xlink="http://www.w3.org/1999/xlink" content-type="dwc:institutional_code" xlink:type="simple">CASC</named-content>). • 1w., 1s.; Réserve Speciale d’Ambohitantely; <named-content xmlns:xlink="http://www.w3.org/1999/xlink" content-type="dwc:verbatimCoordinates" xlink:type="simple"><named-content content-type="geo-json" specific-use="{&#34;type&#34;:&#34;Point&#34;,&#34;coordinates&#34;:[47.277400,-18.224440]}" id="NCID0EJEPM" xlink:type="simple">-18.22444, 47.2774</named-content></named-content>; alt. 1490 m; 9 Mar 2012; B. L. Fisher et al. leg.; montane forest, ex rotten log; BLF28268 (<named-content xmlns:xlink="http://www.w3.org/1999/xlink" content-type="dwc:institutional_code" xlink:type="simple">CASC</named-content>). • 2w., 1s., 1q.; Réserve Speciale d’Ambohitantely; <named-content xmlns:xlink="http://www.w3.org/1999/xlink" content-type="dwc:verbatimCoordinates" xlink:type="simple"><named-content content-type="geo-json" specific-use="{&#34;type&#34;:&#34;Point&#34;,&#34;coordinates&#34;:[47.277400,-18.224440]}" id="NCID0EWEPM" xlink:type="simple">-18.22444, 47.2774</named-content></named-content>; alt. 1490 m; 9 Mar 2012; B. L. Fisher et al. leg.; montane forest, ex rotten log; BLF28286 (<named-content xmlns:xlink="http://www.w3.org/1999/xlink" content-type="dwc:institutional_code" xlink:type="simple">CASC</named-content>). • 1w., 1s.; Réserve Speciale d’Ambohitantely; <named-content xmlns:xlink="http://www.w3.org/1999/xlink" content-type="dwc:verbatimCoordinates" xlink:type="simple"><named-content content-type="geo-json" specific-use="{&#34;type&#34;:&#34;Point&#34;,&#34;coordinates&#34;:[47.277400,-18.224440]}" id="NCID0EDFPM" xlink:type="simple">-18.22444, 47.2774</named-content></named-content>; alt. 1490 m; 9 Mar 2012; B. L. Fisher et al. leg.; montane forest, ex rotten log; BLF28296 (<named-content xmlns:xlink="http://www.w3.org/1999/xlink" content-type="dwc:institutional_code" xlink:type="simple">CASC</named-content>). –<bold>Fianarantsoa</bold>: • 1w.; 29 km SSW Ambositra, Ankazomivady; <named-content xmlns:xlink="http://www.w3.org/1999/xlink" content-type="dwc:verbatimCoordinates" xlink:type="simple"><named-content content-type="geo-json" specific-use="{&#34;type&#34;:&#34;Point&#34;,&#34;coordinates&#34;:[47.165000,-20.776670]}" id="NCID0ESFPM" xlink:type="simple">-20.77667, 47.165</named-content></named-content>; alt. 1700 m; 7 Jan 1998; B. L. Fisher et al. leg.; disturbed montane rainforest; BLF01593 (<named-content xmlns:xlink="http://www.w3.org/1999/xlink" content-type="dwc:institutional_code" xlink:type="simple">CASC</named-content>). • 1w.; 29 km SSW Ambositra, Ankazomivady; <named-content xmlns:xlink="http://www.w3.org/1999/xlink" content-type="dwc:verbatimCoordinates" xlink:type="simple"><named-content content-type="geo-json" specific-use="{&#34;type&#34;:&#34;Point&#34;,&#34;coordinates&#34;:[47.165000,-20.776670]}" id="NCID0E6FPM" xlink:type="simple">-20.77667, 47.165</named-content></named-content>; alt. 1700 m; 7 Jan 1998; B. L. Fisher et al. leg.; disturbed montane rainforest; BLF01594 (<named-content xmlns:xlink="http://www.w3.org/1999/xlink" content-type="dwc:institutional_code" xlink:type="simple">CASC</named-content>). • 1w.; 38 km S Ambalavao, Rés. Andringitra; <named-content xmlns:xlink="http://www.w3.org/1999/xlink" content-type="dwc:verbatimCoordinates" xlink:type="simple"><named-content content-type="geo-json" specific-use="{&#34;type&#34;:&#34;Point&#34;,&#34;coordinates&#34;:[46.966670,-22.200000]}" id="NCID0EMGPM" xlink:type="simple">-22.2, 46.96667</named-content></named-content>; alt. 1680 m; 22 Oct 1993; B. L. Fisher et al. leg.; montane rainforest; BLF00818 (<named-content xmlns:xlink="http://www.w3.org/1999/xlink" content-type="dwc:institutional_code" xlink:type="simple">CASC</named-content>). • 1w., 1s., 1q.; 38 km S Ambalavao, Rés. Andringitra; <named-content xmlns:xlink="http://www.w3.org/1999/xlink" content-type="dwc:verbatimCoordinates" xlink:type="simple"><named-content content-type="geo-json" specific-use="{&#34;type&#34;:&#34;Point&#34;,&#34;coordinates&#34;:[46.966670,-22.200000]}" id="NCID0EZGPM" xlink:type="simple">-22.2, 46.96667</named-content></named-content>; alt. 1680 m; 24 Oct 1993; B. L. Fisher et al. leg.; montane rainforest, ex rotten log; BLF00823 (<named-content xmlns:xlink="http://www.w3.org/1999/xlink" content-type="dwc:institutional_code" xlink:type="simple">CASC</named-content>). •1w.; R.S. Ivohibe, 6.5 km ESE Ivohibe; <named-content xmlns:xlink="http://www.w3.org/1999/xlink" content-type="dwc:verbatimCoordinates" xlink:type="simple"><named-content content-type="geo-json" specific-use="{&#34;type&#34;:&#34;Point&#34;,&#34;coordinates&#34;:[46.955000,-22.496670]}" id="NCID0EGHPM" xlink:type="simple">-22.49667, 46.955</named-content></named-content>; alt. 1575 m; 24 Oct 1997; B. L. Fisher et al. leg.; montane rainforest, sifted litter (leaf mold, rotten wood); BLF01751 (<named-content xmlns:xlink="http://www.w3.org/1999/xlink" content-type="dwc:institutional_code" xlink:type="simple">CASC</named-content>). • 3w.; R.S. Ivohibe, 6.5 km ESE Ivohibe; <named-content xmlns:xlink="http://www.w3.org/1999/xlink" content-type="dwc:verbatimCoordinates" xlink:type="simple"><named-content content-type="geo-json" specific-use="{&#34;type&#34;:&#34;Point&#34;,&#34;coordinates&#34;:[46.955000,-22.496670]}" id="NCID0ETHPM" xlink:type="simple">-22.49667, 46.955</named-content></named-content>; alt. 1575 m; 24 Oct 1997; B. L. Fisher et al. leg.; montane rainforest; BLF01752 (<named-content xmlns:xlink="http://www.w3.org/1999/xlink" content-type="dwc:institutional_code" xlink:type="simple">CASC</named-content>). –<bold>Toamasina</bold>: • 1w., 1s., 1q.; 6.9 km NE Ambanizana, Ambohitsitondroina; <named-content xmlns:xlink="http://www.w3.org/1999/xlink" content-type="dwc:verbatimCoordinates" xlink:type="simple"><named-content content-type="geo-json" specific-use="{&#34;type&#34;:&#34;Point&#34;,&#34;coordinates&#34;:[50.009520,-15.585060]}" id="NCID0ECIPM" xlink:type="simple">-15.58506, 50.00952</named-content></named-content>; alt. 825 m; 2 Dec 1993; B. L. Fisher et al. leg.; rainforest, sifted litter (leaf mold, rotten wood); BLF00976 (<named-content xmlns:xlink="http://www.w3.org/1999/xlink" content-type="dwc:institutional_code" xlink:type="simple">CASC</named-content>). •1w., 1s.; F.C. Didy; <named-content xmlns:xlink="http://www.w3.org/1999/xlink" content-type="dwc:verbatimCoordinates" xlink:type="simple"><named-content content-type="geo-json" specific-use="{&#34;type&#34;:&#34;Point&#34;,&#34;coordinates&#34;:[48.578330,-18.198330]}" id="NCID0EPIPM" xlink:type="simple">-18.19833, 48.57833</named-content></named-content>; alt. 960 m; 16 Dec 1998; H.J. Ratsirarson leg.; rainforest, ex rotten log; HJR095 (<named-content xmlns:xlink="http://www.w3.org/1999/xlink" content-type="dwc:institutional_code" xlink:type="simple">CASC</named-content>). • 1w.; Forêt Ambatovy, 14.3 km 57° Moramanga; <named-content xmlns:xlink="http://www.w3.org/1999/xlink" content-type="dwc:verbatimCoordinates" xlink:type="simple"><named-content content-type="geo-json" specific-use="{&#34;type&#34;:&#34;Point&#34;,&#34;coordinates&#34;:[48.320000,-18.850830]}" id="NCID0E3IPM" xlink:type="simple">-18.85083, 48.32</named-content></named-content>; alt. 1075 m; 21 Mar 2004; Malagasy ant team leg.; montane rainforest, sifted litter (leaf mold, rotten wood); BLF10501 (<named-content xmlns:xlink="http://www.w3.org/1999/xlink" content-type="dwc:institutional_code" xlink:type="simple">CASC</named-content>). –<bold>Toliara</bold>: • 1w.; Parc National d’Andohahela, Col du Sedro, 3.8 km 113°ESE Mahamavo, 37.6 km 341°NNW Tolagnaro; <named-content xmlns:xlink="http://www.w3.org/1999/xlink" content-type="dwc:verbatimCoordinates" xlink:type="simple"><named-content content-type="geo-json" specific-use="{&#34;type&#34;:&#34;Point&#34;,&#34;coordinates&#34;:[46.751670,-24.763890]}" id="NCID0ELJPM" xlink:type="simple">-24.76389, 46.75167</named-content></named-content>; alt. 900 m; 21 Jan 2002; B. L. Fisher et al. leg.; montane rainforest, BLF05012 (<named-content xmlns:xlink="http://www.w3.org/1999/xlink" content-type="dwc:institutional_code" xlink:type="simple">CASC</named-content>). • 1w.; Parc National d’Andohahela, Col du Sedro, 3.8 km 113°ESE Mahamavo, 37.6 km 341°NNW Tolagnaro; <named-content xmlns:xlink="http://www.w3.org/1999/xlink" content-type="dwc:verbatimCoordinates" xlink:type="simple"><named-content content-type="geo-json" specific-use="{&#34;type&#34;:&#34;Point&#34;,&#34;coordinates&#34;:[46.751670,-24.763890]}" id="NCID0EYJPM" xlink:type="simple">-24.76389, 46.75167</named-content></named-content>; alt. 900 m; 21 Jan 2002; B. L. Fisher et al. leg.; montane rainforest; BLF05013 (<named-content xmlns:xlink="http://www.w3.org/1999/xlink" content-type="dwc:institutional_code" xlink:type="simple">CASC</named-content>). • 1w., 1q.; Réserve Spéciale Kalambatritra, Ambinanitelo; <named-content xmlns:xlink="http://www.w3.org/1999/xlink" content-type="dwc:verbatimCoordinates" xlink:type="simple"><named-content content-type="geo-json" specific-use="{&#34;type&#34;:&#34;Point&#34;,&#34;coordinates&#34;:[46.456580,-23.450200]}" id="NCID0EFKPM" xlink:type="simple">-23.4502, 46.45658</named-content></named-content>; alt. 1325 m; 11 Feb 2009; B. L. Fisher et al. leg.; montane rainforest, ex rotten log; BLF21796 (<named-content xmlns:xlink="http://www.w3.org/1999/xlink" content-type="dwc:institutional_code" xlink:type="simple">CASC</named-content>). • 2w., 1s., 1q.; Réserve Spéciale Kalambatritra, Ambinanitelo; <named-content xmlns:xlink="http://www.w3.org/1999/xlink" content-type="dwc:verbatimCoordinates" xlink:type="simple"><named-content content-type="geo-json" specific-use="{&#34;type&#34;:&#34;Point&#34;,&#34;coordinates&#34;:[46.456580,-23.450200]}" id="NCID0ESKPM" xlink:type="simple">-23.4502, 46.45658</named-content></named-content>; alt. 1325 m; 11 Feb 2009; B. L. Fisher et al. leg.; montane rainforest, ex rotten log; BLF21825 (<named-content xmlns:xlink="http://www.w3.org/1999/xlink" content-type="dwc:institutional_code" xlink:type="simple">CASC</named-content>). • 1w.; Réserve Spéciale Kalambatritra, Ampanihy; <named-content xmlns:xlink="http://www.w3.org/1999/xlink" content-type="dwc:verbatimCoordinates" xlink:type="simple"><named-content content-type="geo-json" specific-use="{&#34;type&#34;:&#34;Point&#34;,&#34;coordinates&#34;:[46.463100,-23.463500]}" id="NCID0E6KPM" xlink:type="simple">-23.4635, 46.4631</named-content></named-content>; alt. 1270 m; 9 Feb 2009; B. L. Fisher et al. leg.; montane rainforest, sifted litter (leaf mold, rotten wood); BLF21566 (<named-content xmlns:xlink="http://www.w3.org/1999/xlink" content-type="dwc:institutional_code" xlink:type="simple">CASC</named-content>). • 1w., 1s.; Réserve Spéciale Kalambatritra, Befarara; <named-content xmlns:xlink="http://www.w3.org/1999/xlink" content-type="dwc:verbatimCoordinates" xlink:type="simple"><named-content content-type="geo-json" specific-use="{&#34;type&#34;:&#34;Point&#34;,&#34;coordinates&#34;:[46.447800,-23.417800]}" id="NCID0EMLPM" xlink:type="simple">-23.4178, 46.4478</named-content></named-content>; alt. 1390 m; 7 Feb 2009; B. L. Fisher et al. leg.; montane rainforest, ex rotten log; BLF21338 (<named-content xmlns:xlink="http://www.w3.org/1999/xlink" content-type="dwc:institutional_code" xlink:type="simple">CASC</named-content>). • 2w., 1s., 1q.; Réserve Spéciale Kalambatritra, Befarara; <named-content xmlns:xlink="http://www.w3.org/1999/xlink" content-type="dwc:verbatimCoordinates" xlink:type="simple"><named-content content-type="geo-json" specific-use="{&#34;type&#34;:&#34;Point&#34;,&#34;coordinates&#34;:[46.447800,-23.417800]}" id="NCID0EZLPM" xlink:type="simple">-23.4178, 46.4478</named-content></named-content>; alt. 1390 m; 7 Feb 2009; B. L. Fisher et al. leg.; montane rainforest, ex rotten log; BLF21343 (<named-content xmlns:xlink="http://www.w3.org/1999/xlink" content-type="dwc:institutional_code" xlink:type="simple">CASC</named-content>). • 1w., 1s.; Réserve Spéciale Kalambatritra, Befarara; <named-content xmlns:xlink="http://www.w3.org/1999/xlink" content-type="dwc:verbatimCoordinates" xlink:type="simple"><named-content content-type="geo-json" specific-use="{&#34;type&#34;:&#34;Point&#34;,&#34;coordinates&#34;:[46.447800,-23.417800]}" id="NCID0EGMPM" xlink:type="simple">-23.4178, 46.4478</named-content></named-content>; alt. 1390 m; 7 Feb 2009; B. L. Fisher et al. leg.; montane rainforest, ex rotten log; BLF21348 (<named-content xmlns:xlink="http://www.w3.org/1999/xlink" content-type="dwc:institutional_code" xlink:type="simple">CASC</named-content>). • 1w., 1s.; Réserve Spéciale Kalambatritra, Befarara; <named-content xmlns:xlink="http://www.w3.org/1999/xlink" content-type="dwc:verbatimCoordinates" xlink:type="simple"><named-content content-type="geo-json" specific-use="{&#34;type&#34;:&#34;Point&#34;,&#34;coordinates&#34;:[46.447800,-23.417800]}" id="NCID0ETMPM" xlink:type="simple">-23.4178, 46.4478</named-content></named-content>; alt. 1390 m; 7 Feb 2009; B. L. Fisher et al. leg.; montane rainforest, ex rotten log; BLF21359 (<named-content xmlns:xlink="http://www.w3.org/1999/xlink" content-type="dwc:institutional_code" xlink:type="simple">CASC</named-content>). • 1w., 1s.; Réserve Spéciale Kalambatritra, Befarara; <named-content xmlns:xlink="http://www.w3.org/1999/xlink" content-type="dwc:verbatimCoordinates" xlink:type="simple"><named-content content-type="geo-json" specific-use="{&#34;type&#34;:&#34;Point&#34;,&#34;coordinates&#34;:[46.447800,-23.417800]}" id="NCID0EANPM" xlink:type="simple">-23.4178, 46.4478</named-content></named-content>; alt. 1390 m; 7 Feb 2009; B. L. Fisher et al. leg.; montane rainforest; sifted litter (leaf mold, rotten wood); BLF21370 (<named-content xmlns:xlink="http://www.w3.org/1999/xlink" content-type="dwc:institutional_code" xlink:type="simple">CASC</named-content>). • 1w., 1s.; Réserve Spéciale Kalambatritra, Befarara; <named-content xmlns:xlink="http://www.w3.org/1999/xlink" content-type="dwc:verbatimCoordinates" xlink:type="simple"><named-content content-type="geo-json" specific-use="{&#34;type&#34;:&#34;Point&#34;,&#34;coordinates&#34;:[46.447800,-23.417800]}" id="NCID0ENNPM" xlink:type="simple">-23.4178, 46.4478</named-content></named-content>; alt. 1390 m; 7 Feb 2009; B. L. Fisher et al. leg.; montane rainforest, ex rotten log; BLF21374;(<named-content xmlns:xlink="http://www.w3.org/1999/xlink" content-type="dwc:institutional_code" xlink:type="simple">CASC</named-content>). • 1w., 1s.; Réserve Spéciale Kalambatritra, Befarara; <named-content xmlns:xlink="http://www.w3.org/1999/xlink" content-type="dwc:verbatimCoordinates" xlink:type="simple"><named-content content-type="geo-json" specific-use="{&#34;type&#34;:&#34;Point&#34;,&#34;coordinates&#34;:[46.447800,-23.417800]}" id="NCID0E1NPM" xlink:type="simple">-23.4178, 46.4478</named-content></named-content>; alt. 1390 m; 7 Feb 2009; B. L. Fisher et al. leg.; montane rainforest; ex rotten log; BLF21383 (<named-content xmlns:xlink="http://www.w3.org/1999/xlink" content-type="dwc:institutional_code" xlink:type="simple">CASC</named-content>). • 1w., 1s.; Réserve Spéciale Kalambatritra, Befarara; <named-content xmlns:xlink="http://www.w3.org/1999/xlink" content-type="dwc:verbatimCoordinates" xlink:type="simple"><named-content content-type="geo-json" specific-use="{&#34;type&#34;:&#34;Point&#34;,&#34;coordinates&#34;:[46.447800,-23.417800]}" id="NCID0EHOPM" xlink:type="simple">-23.4178, 46.4478</named-content></named-content>; alt. 1390 m; 7 Feb 2009; B. L. Fisher et al. leg.; montane rainforest, ex rotten log; BLF21385 (<named-content xmlns:xlink="http://www.w3.org/1999/xlink" content-type="dwc:institutional_code" xlink:type="simple">CASC</named-content>). • 1w., 1s.; Réserve Spéciale Kalambatritra, Befarara; <named-content xmlns:xlink="http://www.w3.org/1999/xlink" content-type="dwc:verbatimCoordinates" xlink:type="simple"><named-content content-type="geo-json" specific-use="{&#34;type&#34;:&#34;Point&#34;,&#34;coordinates&#34;:[46.447800,-23.417800]}" id="NCID0EUOPM" xlink:type="simple">-23.4178, 46.4478</named-content></named-content>; alt. 1390 m; 7 Feb 2009; B. L. Fisher et al. leg.; montane rainforest, ex rotten log; BLF21399 (<named-content xmlns:xlink="http://www.w3.org/1999/xlink" content-type="dwc:institutional_code" xlink:type="simple">CASC</named-content>). • 2w., 1s., 1q.; Réserve Spéciale Kalambatritra, Betanana; <named-content xmlns:xlink="http://www.w3.org/1999/xlink" content-type="dwc:verbatimCoordinates" xlink:type="simple"><named-content content-type="geo-json" specific-use="{&#34;type&#34;:&#34;Point&#34;,&#34;coordinates&#34;:[46.459000,-23.414400]}" id="NCID0EBPPM" xlink:type="simple">-23.4144, 46.459</named-content></named-content>; alt. 1360 m; 8 Feb 2009; B. L. Fisher et al. leg.; montane rainforest, ex rotten log; BLF21412 (<named-content xmlns:xlink="http://www.w3.org/1999/xlink" content-type="dwc:institutional_code" xlink:type="simple">CASC</named-content>). • 1w., 1s.; Réserve Spéciale Kalambatritra, Betanana; <named-content xmlns:xlink="http://www.w3.org/1999/xlink" content-type="dwc:verbatimCoordinates" xlink:type="simple"><named-content content-type="geo-json" specific-use="{&#34;type&#34;:&#34;Point&#34;,&#34;coordinates&#34;:[46.459000,-23.414400]}" id="NCID0EOPPM" xlink:type="simple">-23.4144, 46.459</named-content></named-content>; alt. 1360 m; 8 Feb 2009; B. L. Fisher et al. leg.; montane rainforest, ex rotten log; BLF21418 (<named-content xmlns:xlink="http://www.w3.org/1999/xlink" content-type="dwc:institutional_code" xlink:type="simple">CASC</named-content>). • 1w., 1s.; Réserve Spéciale Kalambatritra, Betanana; <named-content xmlns:xlink="http://www.w3.org/1999/xlink" content-type="dwc:verbatimCoordinates" xlink:type="simple"><named-content content-type="geo-json" specific-use="{&#34;type&#34;:&#34;Point&#34;,&#34;coordinates&#34;:[46.459000,-23.414400]}" id="NCID0E2PPM" xlink:type="simple">-23.4144, 46.459</named-content></named-content>; alt. 1360 m; 8 Feb 2009; B. L. Fisher et al. leg.; montane rainforest, ex rotten log; BLF21424 (<named-content xmlns:xlink="http://www.w3.org/1999/xlink" content-type="dwc:institutional_code" xlink:type="simple">CASC</named-content>). • 1w., 1s.; Réserve Spéciale Kalambatritra, Betanana; <named-content xmlns:xlink="http://www.w3.org/1999/xlink" content-type="dwc:verbatimCoordinates" xlink:type="simple"><named-content content-type="geo-json" specific-use="{&#34;type&#34;:&#34;Point&#34;,&#34;coordinates&#34;:[46.459000,-23.414400]}" id="NCID0EIQPM" xlink:type="simple">-23.4144, 46.459</named-content></named-content>; alt. 1360 m; 8 Feb 2009; B. L. Fisher et al. leg.; montane rainforest, ex rotten log; BLF21435 (<named-content xmlns:xlink="http://www.w3.org/1999/xlink" content-type="dwc:institutional_code" xlink:type="simple">CASC</named-content>). • 1w., 1s.; Réserve Spéciale Kalambatritra, Betanana; <named-content xmlns:xlink="http://www.w3.org/1999/xlink" content-type="dwc:verbatimCoordinates" xlink:type="simple"><named-content content-type="geo-json" specific-use="{&#34;type&#34;:&#34;Point&#34;,&#34;coordinates&#34;:[46.459000,-23.414400]}" id="NCID0EVQPM" xlink:type="simple">-23.4144, 46.459</named-content></named-content>; alt. 1360 m; 8 Feb 2009; B. L. Fisher et al. leg.; montane rainforest, ex rotten log; BLF21435 (<named-content xmlns:xlink="http://www.w3.org/1999/xlink" content-type="dwc:institutional_code" xlink:type="simple">CASC</named-content>). • 1w., 1s.; Réserve Spéciale Kalambatritra, Betanana; <named-content xmlns:xlink="http://www.w3.org/1999/xlink" content-type="dwc:verbatimCoordinates" xlink:type="simple"><named-content content-type="geo-json" specific-use="{&#34;type&#34;:&#34;Point&#34;,&#34;coordinates&#34;:[46.459000,-23.414400]}" id="NCID0ECRPM" xlink:type="simple">-23.4144, 46.459</named-content></named-content>; alt. 1360 m; 8 Feb 2009; B. L. Fisher et al. leg.; montane rainforest, ex rotten log; BLF21443 (<named-content xmlns:xlink="http://www.w3.org/1999/xlink" content-type="dwc:institutional_code" xlink:type="simple">CASC</named-content>). • 1w., 1s.; Réserve Spéciale Kalambatritra, Betanana; <named-content xmlns:xlink="http://www.w3.org/1999/xlink" content-type="dwc:verbatimCoordinates" xlink:type="simple"><named-content content-type="geo-json" specific-use="{&#34;type&#34;:&#34;Point&#34;,&#34;coordinates&#34;:[46.459000,-23.414400]}" id="NCID0EPRPM" xlink:type="simple">-23.4144, 46.459</named-content></named-content>; alt. 1360 m; 8 Feb 2009; B. L. Fisher et al. leg.; montane rainforest, ex rotten log; BLF21444 (<named-content xmlns:xlink="http://www.w3.org/1999/xlink" content-type="dwc:institutional_code" xlink:type="simple">CASC</named-content>). • 1w., 1s.; Réserve Spéciale Kalambatritra, Betanana; <named-content xmlns:xlink="http://www.w3.org/1999/xlink" content-type="dwc:verbatimCoordinates" xlink:type="simple"><named-content content-type="geo-json" specific-use="{&#34;type&#34;:&#34;Point&#34;,&#34;coordinates&#34;:[46.459000,-23.414400]}" id="NCID0E3RPM" xlink:type="simple">-23.4144, 46.459</named-content></named-content>; alt. 1360 m; 8 Feb 2009; B. L. Fisher et al. leg.; montane rainforest, under moss on rotten log; BLF21449 (<named-content xmlns:xlink="http://www.w3.org/1999/xlink" content-type="dwc:institutional_code" xlink:type="simple">CASC</named-content>). • 1w.; Réserve Spéciale Kalambatritra, Betanana; <named-content xmlns:xlink="http://www.w3.org/1999/xlink" content-type="dwc:verbatimCoordinates" xlink:type="simple"><named-content content-type="geo-json" specific-use="{&#34;type&#34;:&#34;Point&#34;,&#34;coordinates&#34;:[46.459000,-23.414400]}" id="NCID0EJSPM" xlink:type="simple">-23.4144, 46.459</named-content></named-content>; alt. 1360 m; 8 Feb 2009; B. L. Fisher et al. leg.; montane rainforest, ex rotten log; BLF21453 (<named-content xmlns:xlink="http://www.w3.org/1999/xlink" content-type="dwc:institutional_code" xlink:type="simple">CASC</named-content>). • 1w., 1s.; Réserve Spéciale Kalambatritra, Betanana; <named-content xmlns:xlink="http://www.w3.org/1999/xlink" content-type="dwc:verbatimCoordinates" xlink:type="simple"><named-content content-type="geo-json" specific-use="{&#34;type&#34;:&#34;Point&#34;,&#34;coordinates&#34;:[46.459000,-23.414400]}" id="NCID0EWSPM" xlink:type="simple">-23.4144, 46.459</named-content></named-content>; alt. 1360 m; 8 Feb 2009; B. L. Fisher et al. leg.; montane rainforest, ex rotten log; BLF21481 (<named-content xmlns:xlink="http://www.w3.org/1999/xlink" content-type="dwc:institutional_code" xlink:type="simple">CASC</named-content>).</p></tp:treatment-sec><tp:treatment-sec sec-type="diagnosis" id="SECID0EATPM"><title>Diagnosis.</title><p>Moderately large species. <bold><italic>Major workers.</italic></bold> Head in full-face view sub-oval and slightly widening posteriorly, with anterior and posterior sides slightly convex, in lateral view sub-oval; ventral and dorsal faces convex; sides of the head with very dense, long, suberect to erect pilosity; medial part of frons with thick, interrupted, dense, and longitudinally irregular rugae with indistinctly rugulate interspaces; occipital lobes and area posterolateral from eyes without smooth notches; scape, when laid back, exceeding the midlength of head by one-fifth of its length; inner hypostomal teeth distinct, moderately large to large and wide, closely spaced, triangular with apex directed slightly inward; outer hypostomal teeth lobe-like, narrower than and approximately as high as inner teeth, apex directed upward; inner and outer hypostomal teeth closely spaced and not connected by concavity; mesosoma rugofoveolate; katepisternum with reduced sculpture and sometimes with smooth notch; gaster smooth; body brown to dark brown. <bold><italic>Minor workers.</italic></bold> Head foveolate with additional sparse and longitudinal rugae at least on lateral sides of frons, sometimes longitudinal to irregular rugae occur also on medial frons, vertex sometimes with transverse rugulae; area posterolateral from eyes sometimes with weaker foveolae or smooth, sometimes with additional rugae; scape, when laid back, exceeding the posterior head margin by one-third of its length; promesonotum low and moderately long; promesonotal groove present; propodeal spines minute and triangular; mesosoma foveolate; katepisternum with sparser foveolae to partially smooth; body yellow brown to dark brown.</p></tp:treatment-sec><tp:treatment-sec sec-type="description" id="SECID0EMTPM"><title>Description.</title><p><bold>Major workers.</bold> Measurements (<italic>N</italic> = 10): <abbrev xmlns:xlink="http://www.w3.org/1999/xlink" xlink:title="maximum distance from the midpoint of the anterior clypeal margin to the midpoint of the posterior margin of the head" id="ABBRID0EWTPM" xlink:type="simple">HL</abbrev>: 1.17–1.52 (1.39); <abbrev xmlns:xlink="http://www.w3.org/1999/xlink" xlink:title="head width" id="ABBRID0E1TPM" xlink:type="simple">HW</abbrev>: 1.2–1.57 (1.42); <abbrev xmlns:xlink="http://www.w3.org/1999/xlink" xlink:title="scape length" id="ABBRID0E5TPM" xlink:type="simple">SL</abbrev>: 0.83–0.91 (0.87); <abbrev xmlns:xlink="http://www.w3.org/1999/xlink" xlink:title="eye length" id="ABBRID0ECUPM" xlink:type="simple">EL</abbrev>: 0.15–0.19 (0.18); <abbrev xmlns:xlink="http://www.w3.org/1999/xlink" xlink:title="mesosoma length (Weber’s length)" id="ABBRID0EGUPM" xlink:type="simple">WL</abbrev>: 1.15–1.29 (1.21); <abbrev xmlns:xlink="http://www.w3.org/1999/xlink" xlink:title="propodeal spine length" id="ABBRID0EKUPM" xlink:type="simple">PSL</abbrev>: 0.16–0.21 (0.2); <abbrev xmlns:xlink="http://www.w3.org/1999/xlink" xlink:title="metatibia length" id="ABBRID0EOUPM" xlink:type="simple">MTL</abbrev>: 0.8–0.89 (0.85); <abbrev xmlns:xlink="http://www.w3.org/1999/xlink" xlink:title="pronotum width" id="ABBRID0ESUPM" xlink:type="simple">PNW</abbrev>: 0.48–0.62 (0.54); <abbrev xmlns:xlink="http://www.w3.org/1999/xlink" xlink:title="petiole width" id="ABBRID0EWUPM" xlink:type="simple">PTW</abbrev>: 0.16–0.21 (0.17); <abbrev xmlns:xlink="http://www.w3.org/1999/xlink" xlink:title="postpetiole width" id="ABBRID0E1UPM" xlink:type="simple">PPW</abbrev>: 0.31–0.44 (0.37); <abbrev xmlns:xlink="http://www.w3.org/1999/xlink" xlink:title="cephalic index" id="ABBRID0E5UPM" xlink:type="simple">CI</abbrev>: 95.4–100.1 (97.9); <abbrev xmlns:xlink="http://www.w3.org/1999/xlink" xlink:title="scape index" id="ABBRID0ECVPM" xlink:type="simple">SI</abbrev>: 56.6–72.5 (61.6); <abbrev xmlns:xlink="http://www.w3.org/1999/xlink" xlink:title="propodeal spine index" id="ABBRID0EGVPM" xlink:type="simple">PSLI</abbrev>: 11.8–15.5 (14.1); <abbrev xmlns:xlink="http://www.w3.org/1999/xlink" xlink:title="postpetiole width index" id="ABBRID0EKVPM" xlink:type="simple">PPI</abbrev>: 41.7–56.0 (47.7); <abbrev xmlns:xlink="http://www.w3.org/1999/xlink" xlink:title="pronotum index" id="ABBRID0EOVPM" xlink:type="simple">PNI</abbrev>: 36.3–40.5 (38.1); <abbrev xmlns:xlink="http://www.w3.org/1999/xlink" xlink:title="tibia index" id="ABBRID0ESVPM" xlink:type="simple">MTI</abbrev>: 56.0–67.0 (60.1).</p><p><bold><italic>Head.</italic></bold> In full-face view sub-oval, widening posteriorly, with anterior and posterior sides convex (Fig. <xref ref-type="fig" rid="F60">60B</xref>). In lateral view sub-oval; ventral and dorsal faces convex; inner hypostomal teeth visible. Sides of the head with dense, long, suberect to erect pilosity; whole head with dense, long, decumbent to erect pilosity. Medial part of frons with thick, longitudinally irregular, interrupted, and dense rugae, interspaces indistinctly rugulate, rugae directed outward on posteromedial part; lateral sides with thick, dense and irregular rugae with distinctly rugulate interspaces. Occipital lobes with weaker and sparser rugae and predominantly smooth interspaces. Area posterolateral from eyes with longitudinal, moderately thick, dense rugae with rugulate interspaces, sculpture weakening posteriorly. Gena with relatively sparse, thick, and longitudinal rugae and smooth to indistinctly rugulate interspaces. Centre of clypeus smooth and shiny, lateral sides with indistinct rugulae; median notch present, moderately wide, and shallow; median longitudinal carina present; lateral longitudinal carinae absent. Scape, when laid back, exceeding the midlength of head by two-fifths of its length; pilosity subdecumbent to erect (Fig. <xref ref-type="fig" rid="F60">60B, D</xref>). Inner hypostomal teeth distinct, moderately large to large, closely spaced, triangular, with rounded apex directed inward; outer hypostomal teeth lobe-like, slightly higher than or as high as inner teeth; inner and outer hypostomal teeth closely spaced and not connected by concavity (Fig. <xref ref-type="fig" rid="F64">64R</xref>). <bold><italic>Mesosoma.</italic></bold> In lateral view, promesonotum short, angular, and moderately low, posterior mesonotum steep, mesonotal process indistinct, tubercle-like; promesonotal groove absent; metanotal groove absent; propodeal spines moderately long, with narrow base and acute apex; humeral area produced (Fig. <xref ref-type="fig" rid="F60">60D</xref>). Surface shiny and distinctly rugofoveolate; promesonotum with additional sparse and moderately thick, transverse rugae on dorsum; katepisternum with reduced sculpture or partially smooth. Pilosity moderately dense, long, and erect (Fig. <xref ref-type="fig" rid="F60">60D, F</xref>). <bold><italic>Petiole.</italic></bold> Shiny with dense foveolae; node finely foveolate, triangular, with rounded and thick apex, in rear view node dorsoventrally slightly convex; pilosity moderately sparse and erect (Fig. <xref ref-type="fig" rid="F60">60D, F</xref>). <bold><italic>Postpetiole.</italic></bold> Shiny and foveolate; dorsum with reduced sculpture and smooth notch; in dorsal view oval, lateral margins medially with two dentate projections; pilosity long, moderately sparse and erect (Fig. <xref ref-type="fig" rid="F60">60D, F</xref>). <bold><italic>Gaster.</italic></bold> Shiny and smooth; pilosity moderately dense, long, and erect (Fig. <xref ref-type="fig" rid="F60">60D, F</xref>). <bold><italic>Colour.</italic></bold> Ferruginous to dark brown, with yellowish legs (Fig. <xref ref-type="fig" rid="F60">60D, F</xref>).</p><p><bold>Minor workers.</bold> Measurements (<italic>N</italic> = 10): <abbrev xmlns:xlink="http://www.w3.org/1999/xlink" xlink:title="maximum distance from the midpoint of the anterior clypeal margin to the midpoint of the posterior margin of the head" id="ABBRID0EWXPM" xlink:type="simple">HL</abbrev>: 0.61–0.72 (0.69); <abbrev xmlns:xlink="http://www.w3.org/1999/xlink" xlink:title="head width" id="ABBRID0E1XPM" xlink:type="simple">HW</abbrev>: 0.55–0.59 (0.57); <abbrev xmlns:xlink="http://www.w3.org/1999/xlink" xlink:title="scape length" id="ABBRID0E5XPM" xlink:type="simple">SL</abbrev>: 0.78–0.85 (0.82); <abbrev xmlns:xlink="http://www.w3.org/1999/xlink" xlink:title="eye length" id="ABBRID0ECYPM" xlink:type="simple">EL</abbrev>: 0.12–0.14 (0.13); <abbrev xmlns:xlink="http://www.w3.org/1999/xlink" xlink:title="mesosoma length (Weber’s length)" id="ABBRID0EGYPM" xlink:type="simple">WL</abbrev>: 0.86–0.95 (0.91); <abbrev xmlns:xlink="http://www.w3.org/1999/xlink" xlink:title="propodeal spine length" id="ABBRID0EKYPM" xlink:type="simple">PSL</abbrev>: 0.07–0.1 (0.09); <abbrev xmlns:xlink="http://www.w3.org/1999/xlink" xlink:title="metatibia length" id="ABBRID0EOYPM" xlink:type="simple">MTL</abbrev>: 0.66–0.7 (0.69); <abbrev xmlns:xlink="http://www.w3.org/1999/xlink" xlink:title="pronotum width" id="ABBRID0ESYPM" xlink:type="simple">PNW</abbrev>: 0.38–0.43 (0.4); <abbrev xmlns:xlink="http://www.w3.org/1999/xlink" xlink:title="petiole width" id="ABBRID0EWYPM" xlink:type="simple">PTW</abbrev>: 0.09–0.11 (0.1); <abbrev xmlns:xlink="http://www.w3.org/1999/xlink" xlink:title="postpetiole width" id="ABBRID0E1YPM" xlink:type="simple">PPW</abbrev>: 0.17–0.2 (0.18); <abbrev xmlns:xlink="http://www.w3.org/1999/xlink" xlink:title="cephalic index" id="ABBRID0E5YPM" xlink:type="simple">CI</abbrev>: 110.2–125.8 (120.2); <abbrev xmlns:xlink="http://www.w3.org/1999/xlink" xlink:title="scape index" id="ABBRID0ECZPM" xlink:type="simple">SI</abbrev>: 136.9–149.8 (143.4); <abbrev xmlns:xlink="http://www.w3.org/1999/xlink" xlink:title="propodeal spine index" id="ABBRID0EGZPM" xlink:type="simple">PSLI</abbrev>: 9.8–15.4 (12.8); <abbrev xmlns:xlink="http://www.w3.org/1999/xlink" xlink:title="postpetiole width index" id="ABBRID0EKZPM" xlink:type="simple">PPI</abbrev>: 48.6–61.5 (54.5); <abbrev xmlns:xlink="http://www.w3.org/1999/xlink" xlink:title="pronotum index" id="ABBRID0EOZPM" xlink:type="simple">PNI</abbrev>: 65.8–74.6 (69.6); <abbrev xmlns:xlink="http://www.w3.org/1999/xlink" xlink:title="tibia index" id="ABBRID0ESZPM" xlink:type="simple">MTI</abbrev>: 117.3–123.9 (120.4).</p><p><bold><italic>Head.</italic></bold> Cephalic margin slightly convex (Fig. <xref ref-type="fig" rid="F60">60A</xref>). Pilosity relatively sparse, moderately long, subdecumbent to erect. Sculpture shiny and foveolate with additional sparse and longitudinal rugae at least on lateral sides of frons, sometimes longitudinal to irregular rugae occur also on medial frons, vertex sometimes with transverse rugulae; area posterolateral from eyes sometimes with weaker foveolae or smooth, sometimes with additional rugae; antennal sockets with few thick, curved outward rugae and foveolate interspaces. Clypeus with median longitudinal carina absent; two lateral longitudinal carinae absent. Scape, when laid back, exceeding the posterior head margin by one-third of its length; pilosity dense, suberect to erect (Fig. <xref ref-type="fig" rid="F60">60A, C</xref>). <bold><italic>Mesosoma.</italic></bold> In lateral view, promesonotum low and moderately long, arched; promesonotal groove indistinct; metanotal groove distinct; propodeal spines minute and triangular (Fig. <xref ref-type="fig" rid="F60">60C</xref>). Sculpture shiny and foveolate; katepisternum with small smooth notch. Pilosity very sparse, moderately long, and erect (Fig. <xref ref-type="fig" rid="F60">60C, E</xref>). <bold><italic>Gaster.</italic></bold> With sparse, erect pilosity (Fig. <xref ref-type="fig" rid="F60">60C, E</xref>). <bold><italic>Colour.</italic></bold> Brown, legs yellowish (Fig. <xref ref-type="fig" rid="F60">60C, E</xref>).</p></tp:treatment-sec><tp:treatment-sec sec-type="biology" id="SECID0E51PM"><title>Biology.</title><p>The species was collected between 500–1700 m in elevation, in rainforest, montane rainforest and montane forest. Nests were located in rotten logs, under stones and under moss.</p></tp:treatment-sec><tp:treatment-sec sec-type="comments" id="SECID0ED2PM"><title>Comments.</title><p><italic><tp:taxon-name><tp:taxon-name-part taxon-name-part-type="genus" reg="Pheidole">Pheidole</tp:taxon-name-part> <tp:taxon-name-part taxon-name-part-type="species" reg="veteratrix">veteratrix</tp:taxon-name-part></tp:taxon-name></italic> express high variability in body colouration and head sculpture in minor workers. Body colouration varies from brown to dark brown with intermediate forms but the type of body colouration is stable within colony. Head sculpture of minor workers is predominantly foveolate, most often with vertex and area posterolateral from eyes partially or entirely smooth, additionally foveolae can be covered by a network of rugae that are longitudinal on frons to transverse of vertex, rugae can be thin to thick, and most of the time interrupted. Dark brown populations can be confused with parapatric <italic><tp:taxon-name><tp:taxon-name-part taxon-name-part-type="genus" reg="Pheidole">P.</tp:taxon-name-part> <tp:taxon-name-part taxon-name-part-type="species" reg="mainty">mainty</tp:taxon-name-part></tp:taxon-name></italic> sp. nov. but its major workers can be easily separated based on lack of shagreened first gastral tergite and body never brownish black; minor workers differ in sparser foveolae on mesosoma and at least partially smooth katepisternum. Populations of <italic><tp:taxon-name><tp:taxon-name-part taxon-name-part-type="genus" reg="Pheidole">P.</tp:taxon-name-part> <tp:taxon-name-part taxon-name-part-type="species" reg="veteratrix">veteratrix</tp:taxon-name-part></tp:taxon-name></italic> with brighter body colouration are similar to <italic><tp:taxon-name><tp:taxon-name-part taxon-name-part-type="genus" reg="Pheidole">P.</tp:taxon-name-part> <tp:taxon-name-part taxon-name-part-type="species" reg="anomala">anomala</tp:taxon-name-part></tp:taxon-name></italic> sp. nov., a species known from Parc National Montagne d’Ambre in Antsiranana. Major workers of <italic><tp:taxon-name><tp:taxon-name-part taxon-name-part-type="genus" reg="Pheidole">P.</tp:taxon-name-part> <tp:taxon-name-part taxon-name-part-type="species" reg="veteratrix">veteratrix</tp:taxon-name-part></tp:taxon-name></italic> can be separated based on brown to dark brown body and frons with smooth to indistinctly rugulate interspaces; minor workers based on body colouration which is never yellow and presence of smooth notches on katepisternum. Minors of <italic><tp:taxon-name><tp:taxon-name-part taxon-name-part-type="genus" reg="Pheidole">P.</tp:taxon-name-part> <tp:taxon-name-part taxon-name-part-type="species" reg="veteratrix">veteratrix</tp:taxon-name-part></tp:taxon-name></italic> also can be confused with minor workers of <italic><tp:taxon-name><tp:taxon-name-part taxon-name-part-type="genus" reg="Pheidole">P.</tp:taxon-name-part> <tp:taxon-name-part taxon-name-part-type="species" reg="joffreville">joffreville</tp:taxon-name-part></tp:taxon-name></italic> sp. nov., known from the northernmost part of the Antsiranana prefecture, but they differ in low and long promesonotum, absence of smooth notch on anteromedial frons, and minute propodeal spines.</p><p><italic><tp:taxon-name><tp:taxon-name-part taxon-name-part-type="genus" reg="Pheidole">Pheidole</tp:taxon-name-part> <tp:taxon-name-part taxon-name-part-type="species" reg="veteratrix">veteratrix</tp:taxon-name-part> <tp:taxon-name-part taxon-name-part-type="subspecies" reg="angustinoda">angustinoda</tp:taxon-name-part></tp:taxon-name></italic> was distinguished from <italic><tp:taxon-name><tp:taxon-name-part taxon-name-part-type="genus" reg="Pheidole">P.</tp:taxon-name-part> <tp:taxon-name-part taxon-name-part-type="species" reg="veteratrix">veteratrix</tp:taxon-name-part></tp:taxon-name></italic> based on smaller body size and shape of postpetiole, which according to the description is as wide as long. After study of the type specimens of both taxa and additional investigation of new material, we concluded that those two differences mentioned by <xref ref-type="bibr" rid="B7">Forel (1892)</xref> overlap with the intraspecific variability of <italic><tp:taxon-name><tp:taxon-name-part taxon-name-part-type="genus" reg="Pheidole">P.</tp:taxon-name-part> <tp:taxon-name-part taxon-name-part-type="species" reg="veteratrix">veteratrix</tp:taxon-name-part></tp:taxon-name></italic>. Additionally, we were unable to find any additional characters allowing us to separate those two taxa. Thus, we consider <italic><tp:taxon-name><tp:taxon-name-part taxon-name-part-type="genus" reg="Pheidole">Pheidole</tp:taxon-name-part> <tp:taxon-name-part taxon-name-part-type="species" reg="veteratrix">veteratrix</tp:taxon-name-part> <tp:taxon-name-part taxon-name-part-type="subspecies" reg="angustinoda">angustinoda</tp:taxon-name-part></tp:taxon-name></italic> a junior synonym of <italic><tp:taxon-name><tp:taxon-name-part taxon-name-part-type="genus" reg="Pheidole">Pheidole</tp:taxon-name-part> <tp:taxon-name-part taxon-name-part-type="species" reg="veteratrix">veteratrix</tp:taxon-name-part></tp:taxon-name></italic>.</p></tp:treatment-sec><tp:treatment-sec><!--Section generated to contain objects referenced in tp:taxon-treatment.--><fig id="F64" position="float" orientation="portrait"><object-id xmlns:xlink="http://www.w3.org/1999/xlink" content-type="doi" xlink:type="simple">10.3897/zookeys.949.51269.figure64</object-id><object-id xmlns:xlink="http://www.w3.org/1999/xlink" content-type="arpha" xlink:type="simple">275042B6-9D3A-50B9-856C-0F7D04EC9A44</object-id><label>Figure 64.</label><caption><p>Major worker, hypostomal teeth. <italic><tp:taxon-name><tp:taxon-name-part taxon-name-part-type="genus" reg="Pheidole">Pheidole</tp:taxon-name-part> <tp:taxon-name-part taxon-name-part-type="species" reg="masoandro">masoandro</tp:taxon-name-part></tp:taxon-name></italic> sp. nov. (<bold>A</bold>). <italic><tp:taxon-name><tp:taxon-name-part taxon-name-part-type="genus" reg="Pheidole">Pheidole</tp:taxon-name-part> <tp:taxon-name-part taxon-name-part-type="species" reg="mavohavoana">mavohavoana</tp:taxon-name-part></tp:taxon-name></italic> sp. nov. (<bold>B</bold>). <italic><tp:taxon-name><tp:taxon-name-part taxon-name-part-type="genus" reg="Pheidole">Pheidole</tp:taxon-name-part> <tp:taxon-name-part taxon-name-part-type="species" reg="midongy">midongy</tp:taxon-name-part></tp:taxon-name></italic> sp. nov. (<bold>C</bold>). <italic><tp:taxon-name><tp:taxon-name-part taxon-name-part-type="genus" reg="Pheidole">Pheidole</tp:taxon-name-part> <tp:taxon-name-part taxon-name-part-type="species" reg="mikros">mikros</tp:taxon-name-part></tp:taxon-name></italic> sp. nov. (<bold>D</bold>). <italic><tp:taxon-name><tp:taxon-name-part taxon-name-part-type="genus" reg="Pheidole">Pheidole</tp:taxon-name-part> <tp:taxon-name-part taxon-name-part-type="species" reg="mivory">mivory</tp:taxon-name-part></tp:taxon-name></italic> sp. nov. (<bold>E</bold>). <italic><tp:taxon-name><tp:taxon-name-part taxon-name-part-type="genus" reg="Pheidole">Pheidole</tp:taxon-name-part> <tp:taxon-name-part taxon-name-part-type="species" reg="nitidobruna">nitidobruna</tp:taxon-name-part></tp:taxon-name></italic> sp. nov. (<bold>F</bold>). <italic><tp:taxon-name><tp:taxon-name-part taxon-name-part-type="genus" reg="Pheidole">Pheidole</tp:taxon-name-part> <tp:taxon-name-part taxon-name-part-type="species" reg="parvula">parvula</tp:taxon-name-part></tp:taxon-name></italic> sp. nov. (<bold>G</bold>). <italic><tp:taxon-name><tp:taxon-name-part taxon-name-part-type="genus" reg="Pheidole">Pheidole</tp:taxon-name-part> <tp:taxon-name-part taxon-name-part-type="species" reg="parvulogibba">parvulogibba</tp:taxon-name-part></tp:taxon-name></italic> sp. nov. (<bold>H</bold>). <italic><tp:taxon-name><tp:taxon-name-part taxon-name-part-type="genus" reg="Pheidole">Pheidole</tp:taxon-name-part> <tp:taxon-name-part taxon-name-part-type="species" reg="renirano">renirano</tp:taxon-name-part></tp:taxon-name></italic> sp. nov. (<bold>I</bold>). <italic><tp:taxon-name><tp:taxon-name-part taxon-name-part-type="genus" reg="Pheidole">Pheidole</tp:taxon-name-part> <tp:taxon-name-part taxon-name-part-type="species" reg="sava">sava</tp:taxon-name-part></tp:taxon-name></italic> sp. nov. (<bold>J</bold>). <italic><tp:taxon-name><tp:taxon-name-part taxon-name-part-type="genus" reg="Pheidole">Pheidole</tp:taxon-name-part> <tp:taxon-name-part taxon-name-part-type="species" reg="sikorae">sikorae</tp:taxon-name-part></tp:taxon-name></italic> Forel (<bold>K</bold>). <italic><tp:taxon-name><tp:taxon-name-part taxon-name-part-type="genus" reg="Pheidole">Pheidole</tp:taxon-name-part> <tp:taxon-name-part taxon-name-part-type="species" reg="sofia">sofia</tp:taxon-name-part></tp:taxon-name></italic> sp. nov. (<bold>L</bold>). <italic><tp:taxon-name><tp:taxon-name-part taxon-name-part-type="genus" reg="Pheidole">Pheidole</tp:taxon-name-part> <tp:taxon-name-part taxon-name-part-type="species" reg="sparsa">sparsa</tp:taxon-name-part></tp:taxon-name></italic> sp. nov. (<bold>M</bold>). <italic><tp:taxon-name><tp:taxon-name-part taxon-name-part-type="genus" reg="Pheidole">Pheidole</tp:taxon-name-part></tp:taxon-name></italic>﻿ ﻿<italic><tp:taxon-name><tp:taxon-name-part taxon-name-part-type="genus" reg="Pheidole"/><tp:taxon-name-part taxon-name-part-type="species" reg="tampony">tampony</tp:taxon-name-part></tp:taxon-name></italic>﻿ sp. nov. (<bold>N</bold>). <italic><tp:taxon-name><tp:taxon-name-part taxon-name-part-type="genus" reg="Pheidole">Pheidole</tp:taxon-name-part></tp:taxon-name></italic>﻿ ﻿<italic><tp:taxon-name><tp:taxon-name-part taxon-name-part-type="genus" reg="Pheidole"/><tp:taxon-name-part taxon-name-part-type="species" reg="trichotos">trichotos</tp:taxon-name-part></tp:taxon-name></italic>﻿ sp. nov. (<bold>O</bold>). <italic><tp:taxon-name><tp:taxon-name-part taxon-name-part-type="genus" reg="Pheidole">Pheidole</tp:taxon-name-part></tp:taxon-name></italic>﻿ ﻿<italic><tp:taxon-name><tp:taxon-name-part taxon-name-part-type="genus" reg="Pheidole"/><tp:taxon-name-part taxon-name-part-type="species" reg="tsaravoniana">tsaravoniana</tp:taxon-name-part></tp:taxon-name></italic>﻿ sp. nov. (<bold>P</bold>). <italic><tp:taxon-name><tp:taxon-name-part taxon-name-part-type="genus" reg="Pheidole">Pheidole</tp:taxon-name-part></tp:taxon-name></italic>﻿ ﻿<italic><tp:taxon-name><tp:taxon-name-part taxon-name-part-type="genus" reg="Pheidole"/><tp:taxon-name-part taxon-name-part-type="species" reg="vadum">vadum</tp:taxon-name-part></tp:taxon-name></italic>﻿ sp. nov. (<bold>Q</bold>). <italic><tp:taxon-name><tp:taxon-name-part taxon-name-part-type="genus" reg="Pheidole">Pheidole</tp:taxon-name-part></tp:taxon-name></italic>﻿ ﻿<italic><tp:taxon-name><tp:taxon-name-part taxon-name-part-type="genus" reg="Pheidole"/><tp:taxon-name-part taxon-name-part-type="species" reg="veteratrix">veteratrix</tp:taxon-name-part></tp:taxon-name></italic>﻿ Forel (<bold>R</bold>). <italic><tp:taxon-name><tp:taxon-name-part taxon-name-part-type="genus" reg="Pheidole">Pheidole</tp:taxon-name-part></tp:taxon-name></italic>﻿ ﻿<italic><tp:taxon-name><tp:taxon-name-part taxon-name-part-type="genus" reg="Pheidole"/><tp:taxon-name-part taxon-name-part-type="species" reg="volontany">volontany</tp:taxon-name-part></tp:taxon-name></italic>﻿ sp. nov. (<bold>S</bold>). <italic><tp:taxon-name><tp:taxon-name-part taxon-name-part-type="genus" reg="Pheidole">Pheidole</tp:taxon-name-part></tp:taxon-name></italic>﻿ ﻿<italic><tp:taxon-name><tp:taxon-name-part taxon-name-part-type="genus" reg="Pheidole"/><tp:taxon-name-part taxon-name-part-type="species" reg="vony">vony</tp:taxon-name-part></tp:taxon-name></italic>﻿ sp. nov. (<bold>T</bold>).</p></caption><graphic xmlns:xlink="http://www.w3.org/1999/xlink" xlink:href="zookeys-949-001-g064.jpg" position="float" orientation="portrait" xlink:type="simple" id="oo_432233.jpg"><uri content-type="original_file" xlink:type="simple">https://binary.pensoft.net/fig/432233</uri></graphic></fig><fig id="F67" position="float" orientation="portrait"><object-id xmlns:xlink="http://www.w3.org/1999/xlink" content-type="doi" xlink:type="simple">10.3897/zookeys.949.51269.figure67</object-id><object-id xmlns:xlink="http://www.w3.org/1999/xlink" content-type="arpha" xlink:type="simple">3F00FA72-4C48-586E-96CD-A0882BCF705E</object-id><label>Figure 67.</label><caption><p>Distribution. <italic><tp:taxon-name><tp:taxon-name-part taxon-name-part-type="genus" reg="Pheidole">Pheidole</tp:taxon-name-part> <tp:taxon-name-part taxon-name-part-type="species" reg="renirano">renirano</tp:taxon-name-part></tp:taxon-name></italic> sp. nov. (<bold>A</bold>). <italic><tp:taxon-name><tp:taxon-name-part taxon-name-part-type="genus" reg="Pheidole">Pheidole</tp:taxon-name-part> <tp:taxon-name-part taxon-name-part-type="species" reg="sava">sava</tp:taxon-name-part></tp:taxon-name></italic> sp. nov. (<bold>B</bold>). <italic><tp:taxon-name><tp:taxon-name-part taxon-name-part-type="genus" reg="Pheidole">Pheidole</tp:taxon-name-part> <tp:taxon-name-part taxon-name-part-type="species" reg="sikorae">sikorae</tp:taxon-name-part></tp:taxon-name></italic> Forel (<bold>C</bold>). <italic><tp:taxon-name><tp:taxon-name-part taxon-name-part-type="genus" reg="Pheidole">Pheidole</tp:taxon-name-part> <tp:taxon-name-part taxon-name-part-type="species" reg="sofia">sofia</tp:taxon-name-part></tp:taxon-name></italic> sp. nov. (<bold>D</bold>). <italic><tp:taxon-name><tp:taxon-name-part taxon-name-part-type="genus" reg="Pheidole">Pheidole</tp:taxon-name-part> <tp:taxon-name-part taxon-name-part-type="species" reg="sparsa">sparsa</tp:taxon-name-part></tp:taxon-name></italic> sp. nov. (<bold>E</bold>). <italic><tp:taxon-name><tp:taxon-name-part taxon-name-part-type="genus" reg="Pheidole">Pheidole</tp:taxon-name-part> <tp:taxon-name-part taxon-name-part-type="species" reg="tampony">tampony</tp:taxon-name-part></tp:taxon-name></italic> sp. nov. (<bold>F</bold>). <italic><tp:taxon-name><tp:taxon-name-part taxon-name-part-type="genus" reg="Pheidole">Pheidole</tp:taxon-name-part> <tp:taxon-name-part taxon-name-part-type="species" reg="trichotos">trichotos</tp:taxon-name-part></tp:taxon-name></italic> sp. nov. (<bold>G</bold>). <italic><tp:taxon-name><tp:taxon-name-part taxon-name-part-type="genus" reg="Pheidole">Pheidole</tp:taxon-name-part> <tp:taxon-name-part taxon-name-part-type="species" reg="tsaravoniana">tsaravoniana</tp:taxon-name-part></tp:taxon-name></italic> sp. nov. (<bold>H</bold>). <italic><tp:taxon-name><tp:taxon-name-part taxon-name-part-type="genus" reg="Pheidole">Pheidole</tp:taxon-name-part> <tp:taxon-name-part taxon-name-part-type="species" reg="vadum">vadum</tp:taxon-name-part></tp:taxon-name></italic> sp. nov. (<bold>I</bold>). <italic><tp:taxon-name><tp:taxon-name-part taxon-name-part-type="genus" reg="Pheidole">Pheidole</tp:taxon-name-part> <tp:taxon-name-part taxon-name-part-type="species" reg="veteratrix">veteratrix</tp:taxon-name-part></tp:taxon-name></italic> Forel (<bold>J</bold>). <italic><tp:taxon-name><tp:taxon-name-part taxon-name-part-type="genus" reg="Pheidole">Pheidole</tp:taxon-name-part> <tp:taxon-name-part taxon-name-part-type="species" reg="volontany">volontany</tp:taxon-name-part></tp:taxon-name></italic> sp. nov. (<bold>K</bold>). <italic><tp:taxon-name><tp:taxon-name-part taxon-name-part-type="genus" reg="Pheidole">Pheidole</tp:taxon-name-part> <tp:taxon-name-part taxon-name-part-type="species" reg="vony">vony</tp:taxon-name-part></tp:taxon-name></italic> sp. nov. (<bold>L</bold>).</p></caption><graphic xmlns:xlink="http://www.w3.org/1999/xlink" xlink:href="zookeys-949-001-g067.jpg" position="float" orientation="portrait" xlink:type="simple" id="oo_432236.jpg"><uri content-type="original_file" xlink:type="simple">https://binary.pensoft.net/fig/432236</uri></graphic></fig></tp:treatment-sec><ref-list><ref id="B7"><mixed-citation xmlns:xlink="http://www.w3.org/1999/xlink" xlink:type="simple"><person-group><name name-style="western"><surname>Forel</surname><given-names>A</given-names></name></person-group> (<year>1892</year>) <article-title>Nouvelles espèces de Formicides de Madagascar (récoltées par M. Sikora). Première série.</article-title><source>Annales de la Société Entomologique de Belgique</source><volume>36</volume>: <fpage>516</fpage>–<lpage>535</lpage>.</mixed-citation></ref></ref-list></tp:taxon-treatment>
